# Supplementary material for: A common garden experiment supports a genetic component underlying the increased resilience of common cockle (Cerastoderma edule) to the parasite Marteilia cochillia
Source: Evol Appl. 2023 Oct 17;16(11):1789–804. doi: 10.1111/eva.13601 (PMC10681494; doi:10.1111/eva.13601)
Supplement: Supplementary file 7 — Table S1. [file EVA-16-1789-s010.xlsx]

## Sheet: Primers
Table S1: List of the external and internal primers for the 45 SNPs included in two multiplex MassARRAY reactions used to genotype the samples of Cerastoderma edule in the common-garden experiment. The position of each SNP and the annotation of the gene, or the closest gene, where the SNP is located, are shown. In parentheses, it is indicated if the gene was differentially expressed in the study …
Multiplex	SNP code	SNP_ID	Chromosome	Position (bp)	Annotation	PCR primers	Extension Primer
M1	CE10	136533_0	8	22273380	<22 kb from F-box only protein 21-like	F: ACGTTGGATGCACAAACGCATACCTGTCTG	TTAATCGCACTATCCCG
						R:ACGTTGGATGAAGAGAAGTTTGGAAGCAGG
M1	CE5	268319_32	13	8706747	synaptojanin-1-like	F: CGTTGGATGTAGCATCTTGCATAGCAAAC	AACTTATGCATGGCAGT
						R: ACGTTGGATGTCAACGAAATCAACTGGTTC
M1	CE18	6_11581379	6	11581379	26S proteasome non-ATPase regulatory subunit 9-like (DEG)	F: ACGTTGGATGGTAGTCCTTTTCCTTGTCGC	TGTCGCCAGTGAGTAGG
						R: ACGTTGGATGTCCTGTGCATGTATTGAGGG
M1	CE6	245986_32	15	19221254	Contactin-5	F: ACGTTGGATGGTAGCTTGGCAGGTAGGTAG	CAGGTAGGTAGATTTGGG
						R: ACGTTGGATGTTAGCGCTATCAGCGCTTTG
M1	CE45	117309_4	5	16875429	HMG box-containing protein C19G7.04-like	F:ACGTTGGATGTGGGCACGATGTTGCAGAAC	cCAGAACCCTGCCTAGTAC
						R:ACGTTGGATGGGGTTTAATGCAGTGTCAAC
M1	CE2	146461_31	14	24563619	Receptor protein-tyrosine kinase	F: ACGTTGGATGGTATCACGATATCTGAACAC	GCACAATCCTGCAGCACAC
						R: ACGTTGGATGCTCTCTGTACCCAGGTCTAT
M1	CE8	209292_33	3	10407569	<22 kb from 3'-phosphoadenosine-5'-phosphosulfate synthase (DEG)	F:ACGTTGGATGAAACATGCATCTAGATGCGG	ATCTAGATGCGGTTGGCCT
						R: ACGTTGGATGACCAATGTATGAAGACCAAG
M1	CE23	18_20951750	18	20951750	Cathepsin L (DEG)	F:ACGTTGGATGGTATTTTTCAGATGTTGCG	aaAGATGTTGCGTATCGCT
						R: ACGTTGGATGAAGGCCTCCCATTCGGAGTC
M1	CE14	3_4328109	3	4328109	Eukaryotic peptide chain release factor GTP-binding subunit ERF3B (DEG)	F:ACGTTGGATGTGGTTTTCAGTGTGGTCTTC	gGGTCTTCAATGAATGAAGT
						R: ACGTTGGATGTGGAAACAGCCCACTTAACG
M1	CE33	8_19538893	8	19538893	Sulfotransferase family cytosolic 1B member 1 (DEG)	F:ACGTTGGATGCACACTTGTCCGCTATTTCC	tTCCGCTATTTCCTGTAATAA
						R:ACGTTGGATGTCCGAGCTAAAGAAGATCCG
M1	CE3	223753_4	13	11945836	Oxysterol-binding protein	F:ACGTTGGATGCTCCTTTCACTGAACTGAGC	CTGCATTTATCTGCTGCAGTT
						R:ACGTTGGATGCATATCTTAACATCAGCTACG
M1	CE22	2_31820629	2	31820629	Low quality protein: uncharacterized protein LOC111119482 (DEG)	F:ACGTTGGATGGTGTTTCAGACATTTGAGGAG	cGTAGAATCAGGGATGTAGAG
						R:ACGTTGGATGTGTGAAAAACTGAAGGCCCG
M1	CE4	32590_17	11	5177924	Deleted in lung and oesophageal cancer protein 1	F:ACGTTGGATGATAATGCCCTTCTGTCTGCC	CTTGGATATAAATCTGGGCATT
						R:ACGTTGGATGCAGGTAGCAAAAGGGGAATC
M1	CE51	10_37612300	10	37612300	proton myo-inositol cotransporter-like isoform X1 (DEG)	F:ACGTTGGATGCCCAAAACATAGCATATGGC	ggATAGCATATGGCATGATAAG
						R:ACGTTGGATGCCCTGTTCACACAACTTGAG
M1	CE54	13_2926422	13	2926422	CDGSH iron-sulphur domain-containing protein 3, mitochondrial (DEG)	F:ACGTTGGATGCCCAAATTGAAAGAGTTTCC	cTTTCCAGACTACATTTCAAAAT
						R:ACGTTGGATGGTTTTCTGCTCTTTCCGAAG
M1	CE39	3_28415984	3	28415984	probable E3 ubiquitin-protein ligase HERC4 (DEG)	F:ACGTTGGATGGTTTACCTTGAAGGAAGGGC	gTGAAGGAAGGGCCATTGAGACA
						R:ACGTTGGATGGACTTCTGTTGCACGTCATC
M1	CE9	126933_19	12	28518329	<157 kb from Poly [ADP-ribose] polymerase	F:ACGTTGGATGAGCTGATGAATTCCTTCACG	ATTCCTTCACGAAATGTGCAAAAC
						R:ACGTTGGATGTTATCGCGCATGCGTGAAAC
M1	CE1	233444_3	10	15677896	Glutathione S-transferase sigma class protein	F:ACGTTGGATGAAACATGAAGTCGGTTCTCG	TGTGATTGCGAACTTGACTTGTTT
						R:ACGTTGGATGTTTGTTTCTTCGGCAGCAAC
M1	CE28	1_25594873	1	25594873	Kazal-like domain-containing protein (DEG)	F:ACGTTGGATGTTCCAGTGGATGCATGTGAG	cggGGATGCATGTGAGCAGAGAGC
						R:ACGTTGGATGAGGCCCTGCTGATTCAACAC
M1	CE15	5_29151780	5	29151780	Hexosyltransferase (DEG)	F:ACGTTGGATGGTGGCTCGATAAAGCACTGG	CATTCGAAATAGTACCGACGCTTAC
						R:ACGTTGGATGAAGTTAAATCCTCGGCGCTC
M1	CE13	15_30613820	15	30613820	Golgin subfamily A member 2 (DEG)	F:ACGTTGGATGCTAGGTAACAGGTCGAAATT	gtgACAGGTCGAAATTATACAAAAC
						R:ACGTTGGATGTTTGTAATTCGCACTCAGGG
M1	CE27	13_24547378	13	24547378	3-ketoacyl-CoA thiolase, mitochondrial (DEG)	F:ACGTTGGATGTCTGAACGAGTTATTTCCCC	cccTATAACTACAACAACAGCACACG
						R:ACGTTGGATGAACTCACTCCTTGAGACGAC
M1	CE50	7_18666371	7	18666371	core-binding factor subunit beta-like isoform X2 (DEG)	F:ACGTTGGATGCCTGAAGTACATGGAGAATG	TGGTCATGATTAATAAGTAAAAGTAA
						R:ACGTTGGATGGGTCTTTAAGCACTTATGACG
M1	CE12	18_16983304	18	16983304	Cysteine dioxygenase (DEG)	F:ACGTTGGATGTGCAGACGACTCTGGAAAAC	gttTGGAAAACTTTGTTGGAAAAATA
						R:ACGTTGGATGAGGGCAGAACACATTATGGG
M1	CE42	8_31342192	8	31342192	Sodium/glucose cotransporter 4 (DEG)	F:ACGTTGGATGATCAACCAAATTCACACAG	ttATCAACCAAATTCACACAGAAAAAA
						R:ACGTTGGATGTTGGAGAAGATTTCAGTGAC
M2	CE40	6_15595766	6	15595766	Collagen pro alpha-chain (DEG)	F:ACGTTGGATGTACTTCTCCTGGTTGACTCC	ACTCCTTTCCTCACCCT
						R:ACGTTGGATGGGTGAATTTTTACAAGGACAG
M2	CE34	16_14033842	16	14033842	NFX1-type zinc finger-containing protein 1-like (DEG)	F:ACGTTGGATGACCCATAATACAGTGAAGCC	AGTGAAGCCTCGTTTAT
						R:ACGTTGGATGTCCCTTACCATTTCGTTCGG
M2	CE11	110807_25	11	30895196	<227 kb from Beta-N-acetylhexosaminidase (DEG)	F:ACGTTGGATGCTCCTCTTTAGATACCACCC	ACACTCATCACTGATCAA
						R:ACGTTGGATGAAATCGCTAACCGCTTTCGC
M2	CE31	3_33568023	3	33568023	RNA helicase (DEG)	F:ACGTTGGATGTCATCTCCAAAGGAAGAGGG	GGAAGAGGGTAAGCCATA
						R:ACGTTGGATGGTATCCCCTAAGCATTTTCTC
M2	CE37	15_8876009	15	8876009	Microsomal glutathione S-transferase (DEG)	F:ACGTTGGATGAACACAAACATATCACAAG	gTCACAAGTTAAACAGCAG
						R:ACGTTGGATGAAAGGATGATGCAAGAATGG
M2	CE48	6_28704888	6	28704888	lactadherin-like (DEG)	F:ACGTTGGATGGATGAGAATACGCCGGTAAC	ttaAACATGTTCCACTGTCC
						R:ACGTTGGATGTTCCAACCAAGCGGATTCAC
M2	CE7	258399_24	18	17697950	IgGFc-binding protein-like	F:ACGTTGGATGACGACAGTTCTGTTCTAGTC	GATATCTATCAGTATCCCCA
						R:ACGTTGGATGTGATTTCCTCGTGTATCAGC
M2	CE44	19_13393947	19	13393947	Nuclear receptor subfamily 4 group A member 2 (Fragment) (DEG)	F:ACGTTGGATGAAAGGCGCTAAGTACGTCTG	acgAAGTACGTCTGTCTAGC
						R:ACGTTGGATGAAATCGACAGAACTGGCACC
M2	CE25	2_24806853	2	24806853	Serine palmitoyltransferase-1 (DEG)	F:ACGTTGGATGGAACAGACACTGAGAAAAAG	AAGAAAAACTAGTCAATGCGG
						R:ACGTTGGATGGCTTGTTACCATTTAAGGTG
M2	CE38	10_30619312	10	30619312	monoacylglycerol lipase ABHD6-like (DEG)	F:ACGTTGGATGAACCTGTTTGCTACTCTGGG	tGTATCTTTCCTAACCCAAATT
						R:ACGTTGGATGTGTTTGTGTCGTCTGCTTTC
M2	CE52	2_5582531	2	5582531	cholesterol 25-hydroxylase-like (DEG)	F:ACGTTGGATGTGACGTTTGGTTGGATCTTC	TTTGGTTGGATCTTCTACAATA
						R:ACGTTGGATGAACAGAGTGGAACAACGGAG
M2	CE46	1_18985767	1	18985767	cyclic nucleotide-binding domain-containing protein 2-like (DEG)	F:ACGTTGGATGTTTTGGCTCTGTGAATGGCG	cattAATGGCGGGAAGAAGCGA
						R:ACGTTGGATGTTGTCAGTCCGAAAATGGCG
M2	CE53	11_2619576	11	2619576	Metalloendopeptidase (DEG)	F:ACGTTGGATGATAAACCACCAAATGATGGC	ggccCCAAATGATGGCACCAATT
						R:ACGTTGGATGTGCACATGCGTACTGGAATG
M2	CE20	1_39526950	1	39526950	2-aminoethylphosphonate--pyruvate transaminase (DEG)	F:ACGTTGGATGATACGGCGTCTGTTACAAGC	cctcCTGTTACAAGCCCATCTCGG
						R:ACGTTGGATGAACGATGATCCTTGCGAGCC
M2	CE16	16_19735623	16	19735623	thymidylate kinase-like (DEG)	F:ACGTTGGATGGCTGTATAACTGGCAAACAC	cGTATCTGTTATTTTGGGTTTATC
						R:ACGTTGGATGGCTACAGTTGCCAGACAAAG
M2	CE35	2_38523750	2	38523750	Regulator of chromosome condensation (DEG)	F:ACGTTGGATGGTACAATCATGTAAGTTGAC	aAATCATGTAAGTTGACAAGTATT
						R:ACGTTGGATGACAAGTGCACATGGGTATTG
M2	CE26	9_34714048	9	34714048	cyclic AMP-responsive element-binding protein 3-like protein 3 isoform X2 (DEG)	F:ACGTTGGATGCAGTTTGCTTCAGACGACTC	gggcAAAGGAGAAATTGCTCTTAA
						R:ACGTTGGATGAGGGCAGAAAACATTTTGGG
M2	CE49	14_17636263	14	17636263	Peptidylglycine monooxygenase (DEG)	F:ACGTTGGATGGCCCAAATGACACTCTATTC	tACACTCTATTCTTACAAAGAAACT
						R:ACGTTGGATGCTTCGTCAGAGTCGGTAAAG
M2	CE36	14_33337974	14	33337974	sodium- and chloride-dependent glycine transporter 1-like (DEG)	F:ACGTTGGATGTCGAATTAAAATTTATGTTG	AATTCATATTCGTATTAATGTCGTAT
						R:ACGTTGGATGGTTTTGTTAATGGACGGTTG
M2	CE30	16_3928743	16	3928743	Tumor necrosis factor ligand superfamily member 10 (DEG)	F:ACGTTGGATGCAGTGTGCGAGTTAGAAAGG	ccccAAAGCTTTCAATTGTTTTATACA
						R:ACGTTGGATGGGAACCTGAATTAAGCAACC

## Sheet: Sequences
SNP_ID_report	Sequence ± 100pb from SNP	Annotation
CE10	TCAGCCGACGCTTGCCTAGCGTGTATTGTGGGGAATGCCGAGTATCGATTTATTCCTGTAGAAAGAGAAGTTTGGAAGCAGGTTCCTGCATGTTACTCTA[G/C]CGGGATAGTGCGATTAACAGACAGGTATGCGTTTGTGTTTTTTAAGTATTGTTACTATCGCGTCCTCTGTGTTCTCAGGACAAACCATAAGACATTGCGA	<250kb from gene: F-box only protein 21-like
CE5	TTTATTAGTGTCGATATTTATAGGTTTGTTAGTGTACTTGTTGTCTTAGAAGTACTGTATATTGTATAGCATCTTGCATAGCAAACTTATGCATGGCAGT[G/C]AGAATGGTTCTAGAATTAGGAATGAAGAACCAGTTGATTTCGTTGATTTATTTTTTTAATAACTGCATATTTTTTCTTTCTCTTTATATTTTGATGCCAT	synaptojanin-1-like
CE18	ATGACATATAGTTCACAAACTCTGATATTAACAAACTATTGCAGAAATCCATTCCTGTGCATGTATTGAGGGAAGAAAACACTCATCATCTCAGTATTGT[T/A]CCTACTCACTGGCGACAAGGAAAAGGACTACTAGGGTATGCTACAAAGGATTACTTTCATACTTGTATTTAAAAGCTTCAATATAATGCTAGATAATATG	26S proteasome non-ATPase regulatory subunit 9-like
CE6	GTTTCCTCAATCATCTTGCTTTAAAAGCACCTTGGTCCTTTAGCGCTATCAGCGCTTTGATTTGTACAACGATATCTAAAGCAGGAGTCTGCTGATACTC[G/C]CCCAAATCTACCTACCTGCCAAGCTACAGACAGAGAATGACTGAATGAGGTCACTGTTATATTGGTGGGTGGGGCAGATGGAACTGAAACAAACAAACAA	Contactin-5
CE45	ACACTCAGGGTCTCAGGTTCAATTCTCACCAGTGAAACTCAGATTCTTTTGGGGTGGGGGAGCATCCTTGGGCACGATGTTGCAGAACCCTGCCTAGTAC[T/C]GGTGTAATCTAGGAAAACGGTGAAATAACTGAAATACTGTTGACACTGCATTAAACCCCATGTATGCAAGATTTACGGCAGATAGCCGTTTCTCAAGCCT	HMG box-containing protein C19G7.04-like
CE2	ATTATATCATAGGCACCATTAATTAAACCCTTTATGAAGTGGCCATAATATGTATCACGATATCTGAACACATAATACCAAGCACAATCCTGCAGCACAC[G/A]AACTAGACTATATAGACCTGGGTACAGAGAGGGGTGCCCCTGCAGCACACAAACTAGACTATAGACCTGGGTACAGAGAGGGGTGCCCCTGCAGCACACG	Receptor protein-tyrosine kinase
CE8	GTTTAAGCAAAGTAGCATACTTAAGTCTGTTTCGAGAACACGCACTTTTTTTTTACTTTAGTAGAAAATGAGCAAACATGCATCTAGATGCGGTTGGCCT[T/C]GTCATGGAAATAAGAATTGCTCATACGAGCTATCTTCATTTAATCAACTTGGTCTTCATACATTGGTTACAAAATGACATTTGTCATACTTTTTAATCAT	<250kb from gene: 3'-phosphoadenosine-5'-phosphosulfate synthase
CE23	GCGTAGTTCTTCGAGTGGGTTGACTTGAAGGCCTCCCATTCGGAGTCGAGGGCTCGAGTCAGGGGAGAGCCACAGACGGCGAGAGCCAGGCAGGCAACAA[T/C]AGCGATACGCAACATCTGAAAAATACAATACAATACAATACAATACATGTAGTTTTATTCTAAATGTTACACACAGTCATTTGATTATGACAAAATAAGG	Cathepsin L
CE14	TTGGTTTACTGATAAATACGTCCCAAATCA(W)TGATGTTGTTGGAAATAAGATTTTGGAAACAGCCCACTTAACGATAAACTTATTAATAGATTATCATTT[T/A]ACTTCATTCATTGAAGACCACACTGAAAACCATTGTAAGCAATTACACCTTTTGCAGCAATGTCAATTTATTATTTTTGTTTTTGACCAATGCCCAAAAG	Eukaryotic peptide chain release factor GTP-binding subunit ERF3B
CE33	ACCAGTAAGACCACTGTCTTTTTAAATTATCTTTATACCAGGACAGTGTATCCGAGCTAAAGAAGATCCGGGAGTTTCTGGGTTTAAAGACGGA(M)GACGG[A/G]TTATTACAGGAAATAGCGGACAAGTGTGAGTTCAGTAAAATGAAGAAGGAAAAGGATCCCCTTGAGAGTGGGGCCGACTGGAAGGACGGTAAACCAGGAA	Sulfotransferase family cytosolic 1B member 1
CE3	GTTATTGTTTGGTAATGGGTTAAAACACTCTTTCATTCATTTCTCCTTTCACTGAACTGAGCATGAAAAAAAAGAATACCTGCATTTATCTGCTGCAGTT[T/C]TCAAAACGTTTTATACGTAGCTGATGTTAAGATATGTTTATGCAAACAAGTTAAAGTCTCAAATGTTTATTGAAATGTGATCTTTGAAAGATATTACGGT	Oxysterol-binding protein
CE22	ACAGAATGTTGCTAGGCCCAGAGACCATTTGGAAGATAAACTCGAAGTCTGGCTGCCTCATCTTGCAGAAGTTCTGTGAAAAACTGAAGGCCCGTAATCA[G/A]TCAAAACGTTTTATACGTAGCTGATGTTAAGATATGTTTATGCAAACAAGTTAAAGTCTCAAATGTTTATTGAAATGTGATCTTTGAAAGATATTACGGT	LOW QUALITY PROTEIN: uncharacterized protein LOC111119482
CE4	ACTTGGTTTTGAATCCGTTCATTCTTTTGCAACATCCTGAGAATACTAAACAGGGAATCATAATGCCCTTCTGTCTGCCTTGGATATAAATCTGGGCATT[G/C]TATTGCCTAATGCAGAGACTATTTAGTTTAGAATCATGATTCCCCTTTTGCTACCTGGTTTTGAATCTTGACATTCTATCACTCAATGCTGATCCTGAAA	Deleted in lung and esophageal cancer protein 1
CE51	TTTAAAGTCTGTGATTCAACCCACAACACTTTTACAAACCCTGTTCACACAACTTGAGCTAGTTAAAGCTA(K)TTAACTGCCTGACTTGATGTTCAACATT[T/C]CTTATCATGCCATATGCTATGTTTTGGGCTTATTAAGAATGTCATCTTTTTCTATATGCTCTCTGCTGCTAGATGTTTTTGCTTCTGTCACTTGGTTGGG	proton myo-inositol cotransporter-like isoform X1
CE54	AAAACATTGTGGGAAAAGGAGAAATTGCTCGTAACGAGCAATTTTTCCATTTTCCACAA(R)GTTTTCTGCTCTTTCCGAAGACTATTGTTAAATTTCATCA[C/A]ATTTTGAAATGTAGTCTGGAAACTCTTTCAATTTGGGATAGTCGAAAATTCGTTGTTTGGGAAAGGAATAAGCCAAATGGGCGACATGGAAAACGACACT	CDGSH iron-sulfur domain-containing protein 3, mitochondrial
CE39	AAAA(Y)TCCTCTTTGGGACAGTCTCGGGAATCTACTTTGGAGTGTTTCCAGACTTCTGTTGCACGTCATCTTACAAAATTCTGCGCTAATCTTGTTTGATT[T/C]TGTCTCAATGGCCCTTCCTTCAAGGTAAACACCATCAAAGTGGTACAGCAGCAGTGTGTCAAACTCATCTGGGGCAATGACCTTGAGCCCTTCTCTGGAA	probable E3 ubiquitin-protein ligase HERC4
CE9	AGTTTTCTTAAGAAGATAAAAACGTTTAATTACATTAACAGATAACAACAAAGCAAGCCAAATGAAAAGCTGATGAATTCCTTCACGAAATGTGCAAAAC[A/C]TTGCGTTTCGCAATCAAATATTATCGACGACAGTTTCACGCATGCGCGATAATTTTACGACAATGTCCGACGATTGGTATCATAGCCAAAAACGAATCTG	<250kb from gene: Poly [ADP-ribose] polymerase
CE1	TGTGTTTTATTTATGCTATGTTTTGTACATGTATCATAGACATAGCCTTCATTACACTATCCAACATGTTTGTTTCTTCGGCAGCAACATGCGATTCGTG[C/T]AAACAAGTCAAGTTCGCAATCACATTTTATTCGAGAACCGACTTCATGTTTATCAGCATGCTTTCAATATCTGAAGGCAATTCTATTATGTCGAACCTTT	Glutathione S-transferase sigma class protein
CE28	ATCTGCAAACATGAATTCATTAGATCTTTTTGTATCCTTATTTACTTATGACTTCTATTTTCATTTTTCTATTTCCAGTGGATGCATGTGAGCAGAGAGC[A/C]TGTCCCCGGTTTAAGATCTGCGTGTTGAATCAGCAGGGCCTGCCGATCTGCACCTGCCCAAGCATCAAGGTCTGCAACAAGAGGGGCAAACGTGCCAGCC	Kazal-like domain-containing protein
CE15	AAACTGACGTTTCTGTGTTTCCACCAATTACAAACCCTCTCACCTTTACGGTAAACACTTAAGTTAAATCCTCGGCGCTCAGTTCGTAATAAATGTCTTT[T/A]GTAAGCGTCGGTACTATTTCGAATGTATGAACTTATCCAGTGCTTTATCGAGCCACGTATGTCCCTTGAATAACGTAAGTTACCTTCAAGTTGGGTCGAC	Hexosyltransferase
CE13	AAAAAAAAAAAAAAATCAGTTAAAATTATCAGTTAATTGGTGGTTTTTCCCCCAGATAATGACAACTTTAACTAGGTAACAGGTCGAAATTATACAAAAC[T/A]ATCGCTTAGTTTTGCAAAATAGTCTCTTGTTTGCAAACATAATGACAACCCTGAGTGCGAATTACAAAACATTTCTGACACATGCTCTAGGTTATGAAGG	Golgin subfamily A member 2
CE27	ATACATTTTAAAAGATATAAAAATAAAAATCCTGTTTGTATTGGTAATGAACTAAAAAACTGAGATAAACTCACTCCTTGAGACGACCATGGCTGCAGAT[C/T]CGTGTGCTGTTGTTGTAGTTATACATACTAGGGGAAATAACTCGTTCAGAATAGTCAAAGATGTTAAATGACACCCTTTTGATAGTCCGAATGATCCAGA	3-ketoacyl-CoA thiolase, mitochondrial
CE50	TATAAAATACTAAAGTGGTGATTGCTCACCCTTATCAGCTAATATCAGAGTATACAAGGTCTTTAAGCACTTATGACGC(R)AGATTTAATGAAAGAAAGAA[A/G]TTACTTTTACTTATTAATCATGACCAATTTTGTTCATTCTCCATGTACTTCAGGATACATAGTTGACATAAAAAGGTTTTAACCCATTACCAAACACCAA	core-binding factor subunit beta-like isoform X2
CE12	CTGTGTAGAAATCTATGTAACAACTTAACCCATCACCAAACAATAAAAACATTTGACCAGTTTGTTGCAGACGACTCTGGAAAACTTTGTTGGAAAAATA[A/G]AAATAACTCTTGATAGGCAATTTCTCCTTTTCCCATAATGTGTTCTGCCCTATC(R)GAAGATTATTTTTCAATTTCATCACATTTTGAAATGTCGTCTGCA	Cysteine dioxygenase
CE42	GCCTTTTCCATGGGTGCGTAATATGTTATCAATCAACAAATAAATCAATCTATCAAACAATTAATTAACCAATTAATCAACCAAATTCACACAGAAAAAA[A/C]GATTATAACGATAACAGTAGGCCTGTTTTATAGTCACTGAAATCTTCTCCAAACTAAGACAATAGTTTCACATTATACTGTAAGAACAAAATCGTATCAT	Sodium/glucose cotransporter 4
CE40	ACATTGTGGGAAAAGGAGAAATTGCTATTAACGAGTAGAAAATTTGGAGTTTGGTGAATTTTTACAAGGACAGTGTTGAATAATGTTTCATTTTTCGTTG[C/A]AGGGTGAGGAAAGGAGTCAACCAGGAGAAGTATGCCTTTTTGATTTTTTTCTTTTTCACCTTGTAAGATGATTAACCCTTACAGTGCTGGAACTGACTTC	Collagen pro alpha-chain
CE34	(Y)CGCAATGTTTTCAGACGTCGTCTGCAACAAACCGCTCAAATAATTCCGTTCCCTTACCATTTCGTTCGGATTGCGAGACATCCGGATAATCGGGGTCCG[G/A]ATAAACGAGGCTTCACTGTATTATGGGTACTCACTAGAATTATTACGTTTCAGAGTATCCTAATGAGTATACAAAGCAAAGGCATCGTTGGCAAATTGAA	NFX1-type zinc finger-containing protein 1-like
CE11	TTTTCAAGTTAACTCACCTATCCGTGTTTCTTGATATTTCCATTCAAAGGATGCATACAAATCTATTCCAAATCGCTAACCGCTTTCGCATGTGTTTGCC[T/A]TTGATCAGTGATGAGTGTCATGTATATATTGAAAAACATGGGTGGTATCTAAAGAGGAGTTTTAAACTTATTTATTTTACATCGAGTGTGACGGAAGCTT	<250kb from gene: Beta-N-acetylhexosaminidase
CE31	(W)AACTGCTAAGAGCACTTATTAAATGGACCATATGCAATTTTGCTTTTTACTATGTATCCCCTAAGCATTTTCTCTTTCATTTTTTCTTAGGTTAGGCTC[G/A]TATGGCTTACCCTCTTCCTTTGGAGATGAAAGAGGAGGAAGGGGTGGTTTTGGAGGGGGTAGAGGTGGCTTTGGTGGAAAGAGAGACAAATCCAATCAAC	RNA helicase
CE37	CTATGCATAATTGATCATTCGAAGATCAACTATACTAAAGGATGATGCAAGAATGGTAAATGAATGTTAGTGTTATAAGTTTATAAGGTTGTTCTCCGTA[G/A]CTGCTGTTTAACTTGTGATATGTTTGTGTTTTATTCTTGTTTACTATTTAAAGTGTTGGCCATACATTAAACTATGTTACCTGCATTGGATTACAACGAG	Microsomal glutathione S-transferase
CE48	TGATCGGGTACCTACCCAAGCCACAGCCCAATAGACCGACCCTCATGGCAATGTCTTTATTCCAACCAAGCGGATTCACCCTTATACACTTGGC(M)ATTAC[G/A]GGACAGTGGAACATGTTGGTTACCGGCGTATTCTCATCCGTGTTGCCAATGAAAAACTGTAATATAGATTAACGTAATATTGGTGTACTAGAGTTAGTTT	lactadherin-like
CE7	ACATCCGGACATTTTGTTGGGAACGGACGTGTTCGGATTAACGAGACATTACTGTATTTAATTCTGTGATTTCCTCGTGTATCAGCATGCATACATTTGC[T/C]TGGGGATACTGATAGATATCGACTTACACATTTGCAAGATGAATGACTAGAACAGAACTGTCGTTGGCAAAAGTAGGTGGGAAAAAAAACAGAAATTACT	IgGFc-binding protein-like
CE44	GTGACAAAATGTTGATATGACGTTGGACCCCATATAAATAAACTGTATTTGTGTGTTTGCAGAGAACTGTACAGAAAGGCGCTAAGTACGTCTGTCTAGC[A/G]GACAAGAATTGCCCTGTCGACAAGCGAAGACGGAATCGGTGCCAGTTCTGTCGATTTCAGAAATGCCTTGTGGTTGGCATGGTGAAAGAAGGTATGTCTT	Nuclear receptor subfamily 4 group A member 2 (Fragment)
CE25	GGTTTATTAGAAGGAAGTCTTGAGATTTTATTCAATTAAGCTTGTTACCATTTAAGGTGATAATGAAAGATATCTTACATGTTAAACCCAGTTTTCATAA[A/T]CCGCATTGACTAGTTTTTCTTTTTCTCAGTGTCTGTTCATTTTGAAATTGATGAAATCCTGGTCACATGATTTACATTGTCATTTGACATCATAAACTCA	Serine palmitoyltransferase-1
CE38	TAGGCAAACTGGTTTGATCCAGGCCAGCC(R)CCAAATAAATTGGCTGCTGGCCTGTGATCTAACCTGTTTGCTACTCTGGGTATCTTTCCTAACCCAAATT[T/A]AGCAGATATTTAAGATTTTGAAAGCAGACGACACAAACATCTATTTTTAGAAAATTGCCAAGCATTCTAAGGGTTAATGGGTGCATGCATGGCACAGGAG	monoacylglycerol lipase ABHD6-like
CE52	AGTCATACGATGCTCAAACAGCGTGGCTATGTTGGTCAGAACTGCGTTTATGCATTGCGGGTGTTCTTTATTCTGACGTTTGGTTGGATCTTCTACAATA[T/C]CGAGACAGCTCAGTTATGTGTCGCCGAGCTCTACAAATCGCTCCTTAATTCTCCGTTGTTCCACTCTGTTTACTTCGAAACGTACTTTGCAACGTTTTGT	cholesterol 25-hydroxylase-like
CE46	ATTTCGAAAAAAACACGAGAAATCATTACTCATGGAACATCATATGGTGTTTCTCAGCTTAATTACCGTTTTTGGCTCTGTGAATGGCGGGAAGAAGCGA[T/C]CCAGTTCCGGCTGTATGTTTCGATTTCGGCGCCATTTTCGGACTGACAATTTTTCCAGTTTTCACACCGTCTTTCAGCGCCTGGTATATCTGACACGAAC	cyclic nucleotide-binding domain-containing protein 2-like
CE53	CAGAAATTCGGATTTTAAGCATAAAATGGCCATTCAAAGTCAATTGATAAGACAAGATGTGTAAAATAAACTTATAAACCACCAAATGATGGCACCAATT[C/G]CCGTTAGACAATAAATAAAACCCGCTTAAAAAGGATTTTTACATTCCAGTACGCATGTGCAGAGAAAATT(W)AGCAGTGTTAATTAAACCGTTCTTACAAA	Metalloendopeptidase
CE20	TGATATAAGCATTAAGTTATGATGACCATTTCCACTGATTGACCGCCGTGCTGTAGTAGCTTTAACCTAATATACGGCGTCTGTTACAAGCCCATCTCGG[G/A]ATTCGGCGACGTCCAATGTAGAAATTCCCGGAACATGCGGGCTCGCAAGGATCATCGTTT(M)TGAAAAATGGAAAATAAAAAACATGTGAGCGACTCGGTG	2-aminoethylphosphonate--pyruvate transaminase
CE16	TGTTAAAGCCAAGTTTATGCGCAATTTCTAGTGCTGCACTGCTTTTCACAGCTGTATAACTGGCAAACACTATATCAGTATCTGTTATTTTGGGTTTATC[A/G]AATTTATACAAGTTCTTAAACTCTTTGTCTGGCAACTGTAGCGCTTTCTTCAAATCTTGTA(S)TGAAAAGTCAAAAAAAAAATTTCAGACTTAATTATAGA	thymidylate kinase-like
CE35	TCATTATGATTTAGAAAAA(R)GAATATTATACAGATCCCATCAAACAAGTGCACATGGGTATTGTTTTTAAAGCTCATTTTTTTCAAAACACTTTTGGGGG[T/C]AATACTTGTCAACTTACATGATTGTACAATAAACTAATCCAATTCCTTTGTTAGCAGTATTTTCTAAATTGGGGCTTAAAAGAGCAAATCCCATGTGCGG	Regulator of chromosome condensation
CE26	TAACACCTTTTCACTCCATTACCAAACAACAACGACCTTTGACCAGTTTGCTTCAGACGACTCTAGAAAACATTGTGGGAAAAGGAGAAATTGCTCTTAA[T/A]GAGCAATTTCTCCTTTTCCCAAAATGTTTTCTGCCCTATCAGAAGATACATTTTCAATTTCATCACATTTTGAAATGTTGTATGCAAAATCTCTCAATTT	cyclic AMP-responsive element-binding protein 3-like protein 3 isoform X2
CE49	AAAAATCTTGAACATTTCATAGCGGTTACCTTCTTTATGTATTGGATCACTGTCTTTAAAACAATATGCCCAAATGACACTCTATTCTTACAAAGAAACT[G/T]TATCAGTTAGATCAGCACTGTTCTTATTTACAATGTCTTTACCGACTCTGACGAAGAGAATAAATGTCCGGCAACCGC(H)TTTTTACAGACGTTATCTTCG	Peptidylglycine monooxygenase
CE36	TACGGACTGGATAATCCCGGCGCCATTAATACGAATATATGAGTAGTTTTAATACGAAACTATTAATGGTGTGTTTTGTTAATGGACGGTTGTTGAACAT[A/T]ATACGACATTAATACGAATATGAATTAATATAAATTCAACATAAATTTTAATTCGAAATAGGAT(Y)GACATTGGTGATATAATACCACTTTCAATATGACG	sodium- and chloride-dependent glycine transporter 1-like
CE30	TTATCTTTAACCAATATATAAAACGTTACATGATT(Y)GCAATGTGTTAATACAGTGTGCGAGTTAGAAAGGTACTGTTAAAGCTTTCAATTGTTTTATACA[T/C]TATCTTTGGTTGCTTAATTCAGGTTCCACTGTTTTTTTTCATATTTCCCCTATCTATAAACAGTTTAGATCTGCGAAGTGAGTATCACAAAAGGCACACA	Tumor necrosis factor ligand superfamily member 10
