# Supplementary material for: A common garden experiment supports a genetic component underlying the increased resilience of common cockle (Cerastoderma edule) to the parasite Marteilia cochillia
Source: Evol Appl. 2023 Oct 17;16(11):1789–804. doi: 10.1111/eva.13601 (PMC10681494; doi:10.1111/eva.13601)
Supplement: Supplementary file 8 — Table S2. [file EVA-16-1789-s001.xlsx]

## Sheet: GENERAL INFORMATION
Table S2: General information and MassARRAY genotyping data of the 45 SNPs reported by Pampín et al. (2023) in the samples analyzed in a common garden experiment carried out to assess marteiliosis resilience in Cerastoderma edule
Multiplex	SNP_ID (Pampín et al., 2023)	SNP code (Multiplex)	Chr	position	SNP	REF	ALT	Hom REF	Hom ALT	Het	no call	Sample no.	He	Global FST	Source	Annotation
W1	233444_3	CE1	10	15677896	C/T	C	T	320	13	29	18	380	0.140392	0.0915157	PG	Glutathione S-transferase sigma class protein
W1	136533_0	CE10	8	22273380	G/C	G	C	328	0	30	22	380	0.0802878	0.0284714	PG	<250kb from gene: F-box only protein 21-like
W1	18_16983304	CE12	18	16983304	A/G	A	G	0	260	0	120	380	0	na	TRANSC	Cysteine dioxygenase
W1	15_30613820	CE13	15	30613820	T/A	T	A	6	307	47	20	380	0.150459	0.0436619	TRANSC	Golgin subfamily A member 2
W1	3_4328109	CE14	3	4328109	T/A	T	A	21	260	12	87	380	0.167317	0.0793902	TRANSC	Eukaryotic peptide chain release factor GTP-binding subunit ERF3B
W1	5_29151780	CE15	5	29151780	T/A	T	A	6	294	68	12	380	0.193762	0.0682143	TRANSC	Hexosyltransferase
W1	6_11581379	CE18	6	11581379	T/A	T	A	43	188	133	16	380	0.420658	0.137794	TRANSC	26S proteasome non-ATPase regulatory subunit 9-like
W1	146461_31	CE2	14	24563619	G/A	G	A	173	96	63	48	380	0.473105	0.0687682	PG	Receptor protein-tyrosine kinase
W1	2_31820629	CE22	2	31820629	G/A	G	A	129	122	113	16	380	0.499815	-0.00465	TRANSC	LOW QUALITY PROTEIN: uncharacterized protein LOC111119482
W1	18_20951750	CE23	18	20951750	T/C	T	C	147	37	181	15	380	0.454588	0.0088803	TRANSC	Cathepsin L
W1	13_24547378	CE27	13	24547378	C/T	C	T	348	10	5	17	380	0.0664989	0.0229784	TRANSC	3-ketoacyl-CoA thiolase, mitochondrial
W1	1_25594873	CE28	1	25594873	A/C	A	C	152	61	166	1	380	0.471175	0.00699091	TRANSC	Kazal-like domain-containing protein
W1	223753_4	CE3	13	11945836	T/C	T	C	137	83	139	21	380	0.488687	0.0189909	PG	Oxysterol-binding protein
W1	8_19538893	CE33	8	19538893	A/G	A	G	47	146	167	20	380	0.462188	0.0984379	TRANSC	Sulfotransferase family cytosolic 1B member 1
W1	3_28415984	CE39	3	28415984	T/C	T	C	74	232	63	11	380	0.408329	0.193974	TRANSC	probable E3 ubiquitin-protein ligase HERC4
W1	32590_17	CE4	11	5177924	G/C	G	C	355	1	3	21	380	0.0138306	0.00217667	PG	Deleted in lung and esophageal cancer protein 1
W1	8_31342192	CE42	8	31342192	A/C	A	C	97	131	27	125	380	0.491111	0.242555	TRANSC	Sodium/glucose cotransporter 4
W1	117309_4	CE45	5	16875429	T/C	T	C	74	153	152	1	380	0.478276	0.0890561	PG	HMG box-containing protein C19G7.04-like
W1	268319_32	CE5	13	8706747	G/C	G	C	39	165	17	159	380	0.337473	0.265259	PG	synaptojanin-1-like
W1	7_18666371	CE50	7	18666371	A/G	A	G	190	104	29	57	380	0.464554	0.0218348	TRANSC	core-binding factor subunit beta-like isoform X2
W1	10_37612300	CE51	10	37612300	T/C	T	C	89	234	39	18	380	0.419779	0.0612106	TRANSC	proton myo-inositol cotransporter-like isoform X1
W1	13_2926422	CE54	13	2926422	C/A	C	A	259	0	117	4	380	0.262757	0.0613985	TRANSC	CDGSH iron-sulfur domain-containing protein 3, mitochondrial
W1	245986_32	CE6	15	19221254	G/C	G	C	90	129	145	16	380	0.49426	0.0197924	PG	Contactin-5
W1	209292_33	CE8	3	10407569	T/C	T	C	280	21	62	17	380	0.24546	0.0301106	PG	<250kb from gene: 3'-phosphoadenosine-5'-phosphosulfate synthase
W1	126933_19	CE9	12	28518329	A/C	A	C	341	5	18	16	380	0.0739645	0.0318137	PG	<250kb from gene: Poly [ADP-ribose] polymerase
W2	110807_25	CE11	11	30895196	T/A	T	A	45	287	16	32	380	0.258208	0.0285667	PG	<250kb from gene: Beta-N-acetylhexosaminidase
W2	16_19735623	CE16	16	19735623	A/G	A	G	20	327	31	2	380	0.170191	0.0276985	TRANSC	thymidylate kinase-like
W2	1_39526950	CE20	1	39526950	G/A	G	A	55	251	71	3	380	0.364855	0.161827	TRANSC	2-aminoethylphosphonate--pyruvate transaminase
W2	2_24806853	CE25	2	24806853	A/T	A	T	76	237	57	10	380	0.405329	0.0729151	TRANSC	Serine palmitoyltransferase-1
W2	9_34714048	CE26	9	34714048	T/A	T	A	152	0	184	44	380	0.397676	0.0360167	TRANSC	cyclic AMP-responsive element-binding protein 3-like protein 3 isoform X2
W2	16_3928743	CE30	16	3928743	T/C	T	C	50	230	81	19	380	0.375692	0.165662	TRANSC	Tumor necrosis factor ligand superfamily member 10
W2	3_33568023	CE31	3	33568023	G/A	G	A	283	74	7	16	380	0.335161	0.199548	TRANSC	RNA helicase
W2	16_14033842	CE34	16	14033842	G/A	G	A	336	3	17	24	380	0.0625197	0.0348536	TRANSC	NFX1-type zinc finger-containing protein 1-like
W2	2_38523750	CE35	2	38523750	T/C	T	C	104	66	196	14	380	0.49461	0.0446773	TRANSC	Regulator of chromosome condensation
W2	14_33337974	CE36	14	33337974	A/T	A	T	98	190	85	7	380	0.469582	0.0108061	TRANSC	sodium- and chloride-dependent glycine transporter 1-like
W2	15_8876009	CE37	15	8876009	G/A	G	A	0	153	0	227	380	0	na	TRANSC	Microsomal glutathione S-transferase
W2	10_30619312	CE38	10	30619312	T/A	T	A	0	378	0	2	380	0	na	TRANSC	monoacylglycerol lipase ABHD6-like
W2	6_15595766	CE40	6	15595766	C/A	C	A	369	0	0	11	380	0	na	TRANSC	Collagen pro alpha-chain
W2	19_13393947	CE44	19	13393947	A/G	A	G	82	61	236	1	380	0.498465	0.0260515	TRANSC	Nuclear receptor subfamily 4 group A member 2 (Fragment)
W2	1_18985767	CE46	1	18985767	T/C	T	C	145	56	171	8	380	0.47138	0.0299364	TRANSC	cyclic nucleotide-binding domain-containing protein 2-like
W2	6_28704888	CE48	6	28704888	G/A	G	A	29	293	56	2	380	0.25611	0.00257576	TRANSC	lactadherin-like
W2	14_17636263	CE49	14	17636263	G/T	G	T	1	340	1	38	380	0.00873346	-0.00379048	TRANSC	Peptidylglycine monooxygenase
W2	2_5582531	CE52	2	5582531	T/C	T	C	135	178	51	16	380	0.493022	0.00914394	TRANSC	cholesterol 25-hydroxylase-like
W2	11_2619576	CE53	11	2619576	C/G	C	G	178	151	49	2	380	0.497449	0.0287924	TRANSC	Metalloendopeptidase
W2	258399_24	CE7	18	17697950	T/C	T	C	327	1	51	1	380	0.130064	0.0160615	PG	IgGFc-binding protein-like
Multiplex: Sequenom multiplex; Chr: chromosome; REF/ALT: reference and alternative allelica variants in the Cerastorderma edule genome; Hom: homozygotes; Het: heterozygotes; PG/TRANSC: SNPs selected by a population genomics or a transcriptomics approach (Pampín et al., 2023)

## Sheet: GENOTYPES W1
Sample_Name	CE1	CE10	CE12	CE13	CE14	CE15	CE18	CE2	CE22	CE23	CE27	CE28	CE3	CE33	CE39	CE4	CE42	CE45	CE5	CE50	CE51	CE54	CE6	CE8	CE9
L01	C	G	G	A	A	A	TA	A	GA	TC	C	CA	T	GA	T	G	A	C	C	G	C	CA	G	T	A
L02	C	GC	No Call	A	A	A	TA	G	G	T	C	CA	C	A	T	G	A	CT	C	A	C	C	C	T	A
L03	C	G	G	A	A	TA	A	A	GA	T	T	A	CT	G	C	G	C	CT	C	GA	C	C	C	CT	A
L04	TC	GC	G	A	A	A	TA	G	G	TC	C	CA	C	A	T	G	A	CT	No Call	A	C	CA	C	T	A
L05	TC	G	No Call	A	TA	A	TA	A	G	T	C	A	T	A	C	G	A	C	No Call	A	C	CA	GC	T	A
L06	C	G	No Call	AT	TA	A	A	AG	A	T	C	A	CT	GA	C	G	CA	C	G	G	C	CA	C	T	A
L07	C	G	G	AT	A	A	A	A	G	T	C	A	CT	G	T	G	C	C	No Call	GA	C	C	C	T	A
L08	C	G	G	A	A	A	T	AG	A	T	C	CA	C	GA	T	G	A	CT	No Call	A	C	C	C	T	A
L09	C	G	No Call	A	TA	TA	TA	A	GA	T	C	CA	T	A	C	G	A	C	C	No Call	C	C	G	T	A
L10	C	G	G	A	A	TA	A	A	GA	T	C	A	T	GA	C	G	A	C	No Call	No Call	C	CA	C	T	A
L11	C	G	G	AT	No Call	TA	TA	G	G	TC	C	CA	CT	A	C	G	No Call	C	No Call	A	C	C	GC	T	A
L12	C	G	G	A	TA	A	TA	A	GA	T	C	CA	T	GA	C	G	A	C	No Call	A	C	CA	G	T	A
L13	C	G	G	AT	T	A	TA	A	G	T	C	CA	T	G	C	G	CA	T	C	G	T	C	C	T	A
L14	C	G	G	A	TA	TA	TA	AG	A	T	C	CA	T	GA	C	G	A	C	C	G	C	CA	G	T	C
L15	C	G	G	A	T	A	TA	G	A	TC	C	CA	CT	GA	C	G	A	C	G	No Call	C	C	C	T	CA
L16	C	G	G	A	T	A	T	AG	A	C	C	C	CT	GA	C	G	A	T	G	A	TC	CA	C	T	CA
L17	C	G	G	AT	A	A	T	G	GA	T	C	CA	C	GA	T	G	C	T	G	GA	T	C	C	T	A
L18	C	G	G	AT	No Call	A	TA	No Call	GA	TC	C	CA	T	GA	C	G	A	T	C	A	C	C	C	CT	A
L19	C	G	G	A	A	TA	A	G	A	TC	C	CA	CT	G	C	G	A	CT	No Call	A	T	C	GC	T	A
L20	TC	G	No Call	A	A	A	TA	A	GA	C	C	A	T	A	TC	G	A	T	G	G	C	CA	C	T	CA
L21	C	GC	G	A	No Call	A	T	G	A	TC	C	A	C	GA	T	G	A	CT	No Call	A	C	C	C	T	A
L22	No call	No Call	No Call	No Call	No Call	TA	No Call	No Call	No Call	No Call	No Call	A	No Call	No Call	TC	No Call	No Call	C	No Call	No Call	No Call	C	G	T	No Call
L23	T	G	No Call	A	TA	A	T	No Call	GA	TC	C	CA	C	G	TC	G	C	C	G	GA	C	C	GC	T	A
L24	C	G	G	A	T	A	TA	A	G	TC	C	A	T	A	C	G	C	C	G	A	TC	CA	GC	T	A
L25	C	G	G	AT	No Call	A	A	G	A	TC	C	CA	CT	G	C	G	A	CT	G	G	C	CA	C	T	A
L26	C	GC	G	AT	No Call	A	TA	AG	A	T	C	A	C	GA	C	G	A	CT	G	A	C	C	C	CT	A
L27	C	G	G	A	A	TA	T	G	G	TC	C	A	T	A	T	G	A	C	C	G	TC	CA	C	C	A
L28	C	G	No Call	AT	A	A	A	A	GA	TC	C	CA	T	GA	T	G	C	C	No Call	No Call	C	CA	GC	T	A
L29	C	G	G	A	A	A	A	AG	G	TC	C	CA	T	GA	C	G	No Call	CT	No Call	A	C	C	C	CT	CA
L30	C	G	No Call	A	A	A	TA	AG	A	TC	C	C	C	G	C	G	C	CT	C	A	T	C	G	CT	A
L31	TC	G	G	A	A	A	T	A	A	T	C	CA	C	GA	TC	G	A	CT	No Call	GA	TC	C	G	T	A
L32	TC	GC	G	A	A	TA	A	G	G	C	C	CA	CT	GA	TC	G	C	CT	CG	A	C	C	C	T	A
L33	C	G	G	A	A	A	TA	AG	GA	TC	TC	CA	CT	G	C	G	C	T	No Call	A	C	C	GC	T	A
L34	C	G	G	AT	T	A	TA	G	A	TC	C	A	T	GA	TC	G	A	C	C	A	T	C	C	CT	A
LA1-01	C	G	No Call	A	A	A	A	G	GA	T	C	CA	T	GA	T	G	No Call	T	No Call	G	C	CA	GC	C	A
LA1-02	TC	G	G	A	TA	A	TA	AG	A	C	C	CA	CT	G	TC	G	CA	CT	No Call	A	C	CA	G	T	A
LA1-03	C	G	G	A	A	A	TA	AG	GA	TC	C	C	CT	G	C	G	A	CT	G	A	C	CA	GC	T	CA
LA1-04	C	G	G	AT	A	A	A	AG	G	T	C	C	C	G	T	G	A	CT	C	A	C	C	G	T	A
LA1-05	T	GC	G	A	No Call	TA	T	AG	A	TC	T	C	C	GA	C	G	A	CT	C	A	C	C	G	CT	A
LA1-06	C	G	No Call	A	A	T	T	G	G	C	T	CA	CT	GA	TC	G	A	C	No Call	A	C	CA	GC	T	CA
LA1-07	TC	G	G	A	A	TA	A	A	G	TC	T	CA	T	GA	C	G	C	C	C	G	C	CA	G	T	A
LA1-08	C	G	No Call	A	A	A	A	AG	GA	C	C	CA	T	A	C	G	A	CT	No Call	A	C	C	GC	CT	A
LA1-09	TC	G	No Call	AT	A	TA	TA	A	G	T	T	A	T	G	C	G	C	C	C	G	T	C	GC	T	A
LA1-10	T	G	G	A	No Call	TA	TA	A	A	T	C	A	T	A	C	G	A	C	No Call	A	C	C	C	T	A
LA1-11	C	GC	G	A	A	A	TA	G	A	T	C	CA	C	A	T	G	A	CT	No Call	A	C	CA	C	T	A
LA1-12	C	G	G	A	A	A	A	A	GA	T	C	CA	CT	GA	TC	G	A	CT	CG	A	C	CA	C	T	A
LA1-13	C	G	No Call	AT	T	A	TA	G	GA	TC	C	CA	T	GA	C	G	C	C	C	A	TC	C	GC	CT	A
LA1-14	T	G	No Call	A	T	A	T	A	GA	TC	C	CA	T	GA	T	G	C	C	No Call	No Call	T	C	GC	T	A
LA1-15	C	G	No Call	A	No Call	TA	TA	A	A	C	C	A	T	A	T	G	C	C	CG	GA	T	CA	C	T	A
LA1-16	C	G	G	A	A	A	TA	A	A	T	C	A	CT	GA	T	G	No Call	C	G	A	TC	CA	GC	T	A
LA1-17	TC	G	G	A	A	A	TA	G	A	C	TC	CA	CT	G	TC	G	C	C	No Call	A	T	CA	C	T	A
LA1-18	C	G	G	A	A	A	TA	G	A	TC	C	CA	C	GA	TC	G	A	CT	No Call	A	C	CA	C	T	A
LA1-19	C	G	G	AT	T	TA	TA	G	A	TC	C	CA	T	GA	C	G	C	C	No Call	A	C	CA	GC	T	CA
LA1-20	C	G	G	AT	A	TA	TA	AG	G	C	C	C	C	GA	C	G	CA	C	No Call	A	C	CA	GC	CT	A
LA1-21	C	G	No Call	A	A	A	TA	AG	GA	TC	C	CA	T	GA	T	G	C	C	CG	A	C	CA	GC	T	A
LA1-22	C	GC	G	A	A	A	A	AG	G	T	C	A	T	G	T	G	A	C	No Call	G	C	CA	GC	T	A
LA1-23	C	GC	G	A	A	T	T	A	GA	TC	C	CA	T	GA	T	G	A	C	No Call	G	TC	CA	GC	T	A
LA1-24	C	G	G	A	A	TA	TA	G	G	TC	C	CA	CT	GA	C	CG	C	CT	G	A	C	C	G	CT	A
LA1-25	T	G	G	A	A	TA	TA	AG	G	T	C	A	T	A	T	G	A	C	C	G	TC	CA	C	CT	A
LA1-26	C	G	G	A	A	A	A	G	G	T	C	A	CT	A	T	G	A	C	No Call	A	TC	CA	GC	T	A
LA1-27	C	G	No Call	A	A	A	A	A	A	TC	C	CA	T	A	T	G	C	C	C	A	TC	CA	G	CT	A
LA1-28	C	G	G	A	A	A	TA	G	G	T	C	A	C	G	TC	G	A	CT	C	A	C	CA	C	T	A
LA1-29	C	G	No Call	A	TA	TA	A	A	A	T	C	CA	T	GA	C	G	CA	CT	No Call	A	T	C	C	T	A
LA1-30	C	G	G	A	A	TA	T	G	A	T	C	A	CT	GA	T	G	A	C	No Call	A	C	CA	G	T	A
LA2-01	C	G	G	AT	A	TA	TA	A	G	T	T	A	CT	GA	C	G	A	T	G	G	T	C	GC	CT	A
LA2-02	C	G	G	A	T	A	TA	A	GA	TC	C	C	C	G	C	G	A	CT	G	A	C	CA	GC	T	A
LA2-03	C	G	G	A	A	A	TA	G	GA	TC	TC	A	CT	A	C	CG	A	C	No Call	G	C	C	GC	T	C
LA2-04	C	GC	G	A	A	A	TA	G	GA	T	C	A	C	GA	C	G	A	CT	No Call	A	C	CA	C	T	A
LA2-05	TC	G	No Call	A	A	TA	TA	A	G	T	C	CA	T	GA	T	G	A	C	C	G	C	CA	G	T	A
LA2-06	T	GC	G	A	TA	TA	T	No Call	GA	T	C	A	T	GA	T	G	CA	C	No Call	GA	C	CA	GC	T	A
LA2-07	C	G	G	A	A	TA	A	G	GA	T	C	CA	CT	GA	C	G	A	CT	CG	GA	TC	CA	C	T	A
LA2-08	C	G	G	A	A	A	TA	G	A	C	C	CA	CT	GA	T	G	A	C	G	A	C	CA	GC	T	A
LA2-09	C	G	G	AT	A	TA	A	A	GA	C	C	CA	T	GA	TC	G	CA	C	G	A	C	C	C	T	A
LA2-10	TC	G	G	A	TA	TA	TA	AG	GA	T	C	CA	T	GA	TC	G	C	C	CG	A	C	CA	C	T	A
LA2-11	C	G	No Call	A	No Call	A	A	AG	A	T	C	A	T	GA	C	G	C	C	C	G	C	CA	G	T	A
LA2-12	T	G	No Call	A	A	A	TA	G	GA	TC	C	A	T	A	C	G	C	C	No Call	No Call	C	C	GC	T	A
LA2-13	C	G	G	T	T	A	TA	G	A	C	C	A	T	G	TC	G	C	C	CG	A	C	CA	GC	CT	CA
LA2-14	C	G	No Call	A	A	T	TA	AG	GA	TC	C	CA	T	GA	C	G	C	CT	No Call	A	C	CA	GC	CT	A
LA2-15	C	G	G	A	A	A	TA	AG	G	TC	C	A	CT	GA	C	G	C	C	G	A	T	CA	C	T	A
LA2-16	C	G	No Call	A	A	TA	A	G	A	TC	C	A	T	A	T	G	C	C	G	No Call	C	CA	G	CT	A
LA2-17	C	GC	G	AT	A	A	TA	No Call	A	TC	TC	C	C	No Call	T	C	A	C	C	GA	C	CA	GC	T	A
LA2-18	TC	G	G	A	A	TA	TA	G	G	TC	C	CA	T	GA	T	G	A	C	C	G	C	CA	G	T	A
LA2-19	C	G	G	AT	A	A	TA	G	GA	T	C	A	T	GA	C	G	A	C	G	A	C	C	C	T	A
LA2-20	TC	G	No Call	A	A	A	T	A	G	T	C	A	T	A	T	G	A	C	C	G	T	CA	GC	T	A
LA2-21	C	G	G	A	A	A	T	G	A	TC	C	CA	C	G	TC	G	A	CT	CG	A	C	C	C	T	A
LA2-22	TC	GC	No Call	A	A	A	T	G	A	TC	C	CA	CT	G	T	G	C	CT	C	G	C	C	GC	T	A
LA2-23	T	G	G	T	A	A	TA	G	G	TC	C	CA	T	GA	C	G	A	C	G	A	C	C	G	T	A
LA2-24	C	G	G	A	No Call	TA	TA	G	G	C	C	A	T	A	C	G	C	C	CG	A	C	C	GC	CT	CA
LA2-25	C	GC	G	A	A	A	TA	G	A	T	C	A	C	A	T	G	A	CT	C	A	C	C	C	T	A
LA2-26	C	G	G	A	A	TA	A	A	A	T	C	CA	T	A	TC	G	A	C	C	A	C	CA	G	T	A
LA2-27	C	G	G	A	A	TA	TA	G	GA	T	C	A	C	GA	T	G	C	CT	C	A	T	C	C	T	A
LA2-28	C	G	No Call	AT	A	A	TA	G	GA	TC	C	CA	T	GA	TC	G	CA	CT	CG	A	C	C	C	T	A
LA2-29	C	G	No Call	A	A	TA	A	G	A	C	C	A	T	A	T	G	CA	CT	C	No Call	C	C	GC	C	A
LA2-30	C	G	No Call	A	A	A	TA	G	A	TC	C	CA	C	G	T	G	A	CT	No Call	A	C	CA	C	T	A
LA2-31	C	G	G	A	No Call	TA	TA	AG	G	C	C	A	T	A	C	G	C	C	G	A	C	C	GC	T	A
LA2-32	C	G	G	AT	A	A	TA	No Call	GA	T	C	A	T	G	C	G	C	C	CG	A	C	CA	C	T	A
LA2-33	C	GC	G	A	A	A	TA	AG	GA	TC	C	A	T	GA	C	G	A	CT	G	GA	C	CA	G	CT	A
LA2-34	C	G	G	A	A	A	TA	G	GA	T	C	CA	T	GA	TC	G	CA	T	G	G	C	C	GC	T	A
LA3-01	C	G	G	A	A	TA	A	G	A	TC	C	A	T	GA	T	G	C	CT	C	G	TC	CA	G	CT	A
LA3-02	T	GC	G	AT	No Call	TA	A	A	GA	TC	T	C	C	GA	T	G	A	CT	C	GA	C	C	GC	T	A
LA3-03	C	GC	G	A	A	TA	TA	G	A	T	C	C	CT	GA	TC	G	A	CT	C	A	C	C	GC	CT	A
LA3-04	C	G	G	A	A	A	TA	G	GA	T	C	CA	CT	GA	T	G	A	CT	C	GA	C	C	GC	CT	A
LA3-05	C	G	No Call	A	A	A	A	G	A	TC	C	A	T	A	T	G	CA	CT	C	No Call	C	C	GC	CT	A
LA3-06	C	G	G	A	A	A	A	G	G	C	C	C	C	GA	T	G	A	C	G	G	T	CA	G	T	A
LA3-07	TC	G	G	A	TA	TA	TA	AG	A	TC	C	CA	T	A	TC	G	A	C	G	A	C	CA	GC	T	A
LA3-08	TC	G	G	A	A	A	A	G	GA	TC	C	C	T	GA	T	G	C	C	CG	G	TC	C	GC	CT	A
LA3-09	C	G	No Call	A	A	TA	TA	G	G	TC	C	CA	C	GA	TC	G	C	CT	G	G	C	C	GC	CT	A
LA3-10	C	G	No Call	A	TA	A	TA	No Call	GA	T	C	A	CT	GA	T	G	CA	CT	No Call	G	T	CA	C	CT	A
LA3-11	C	G	G	A	T	TA	TA	G	G	T	C	CA	T	GA	C	G	A	CT	G	A	C	C	GC	CT	A
LA3-12	C	GC	G	A	A	A	TA	AG	G	T	C	C	C	GA	T	G	CA	C	C	G	C	C	GC	CT	A
LA3-13	C	G	No Call	A	A	A	TA	No Call	G	T	C	CA	C	GA	TC	G	No Call	C	CG	A	C	CA	G	T	A
LA3-14	C	G	No Call	A	A	A	A	G	A	T	C	CA	T	A	T	G	C	C	No Call	G	TC	CA	G	CT	A
LA3-15	C	G	No Call	A	A	TA	TA	G	G	T	C	A	T	GA	TC	G	A	T	CG	A	T	C	GC	T	A
LA3-16	C	GC	No Call	A	A	A	TA	G	GA	C	C	CA	C	G	T	G	C	C	No Call	G	TC	CA	G	T	A
LA3-17	C	G	No Call	A	T	TA	T	G	GA	C	C	A	CT	GA	C	G	C	C	No Call	A	C	C	C	T	CA
LA3-18	C	G	G	A	T	A	T	G	GA	TC	C	A	T	G	T	G	C	C	No Call	G	TC	C	GC	T	A
LA3-19	C	G	G	A	A	TA	A	G	GA	TC	C	A	T	A	T	G	A	C	CG	G	TC	C	C	T	A
LA3-20	T	G	G	A	A	A	A	G	G	TC	C	CA	T	G	TC	G	C	CT	No Call	A	TC	CA	G	T	A
LA3-21	C	G	G	AT	A	A	T	G	A	T	C	C	T	G	TC	G	A	CT	C	A	C	CA	GC	T	A
LA3-22	TC	G	G	A	A	TA	TA	G	GA	T	C	CA	T	No Call	TC	G	CA	C	C	G	C	CA	GC	T	A
LA3-23	TC	G	G	A	A	A	A	G	GA	TC	C	CA	T	GA	TC	G	A	C	CG	G	C	CA	G	T	A
LA3-24	C	G	G	A	T	A	T	AG	G	C	C	C	CT	A	T	G	A	C	G	G	C	CA	GC	T	C
LA3-25	C	G	No Call	A	No Call	TA	A	G	A	TC	C	A	T	A	C	G	C	CT	No Call	No Call	C	CA	GC	T	CA
LA3-26	C	G	G	A	A	A	TA	G	GA	TC	C	CA	CT	A	TC	G	A	CT	No Call	G	TC	C	GC	T	CA
LA3-27	C	G	G	A	A	TA	T	G	G	C	C	CA	T	A	C	G	A	C	No Call	GA	C	C	C	T	A
LA3-28	C	G	G	A	No Call	TA	TA	G	GA	C	C	A	T	GA	C	G	C	C	G	A	TC	C	C	T	C
LA3-29	TC	G	No Call	AT	A	A	TA	G	G	C	C	C	T	GA	T	G	CA	C	C	No Call	C	CA	GC	T	A
LA3-30	TC	No Call	G	T	A	A	TA	G	G	C	C	C	C	No Call	TC	G	A	C	No Call	G	C	CA	GC	T	A
LA3-31	TC	G	G	A	A	TA	TA	G	G	TC	C	CA	T	GA	TC	G	A	C	C	GA	C	CA	GC	T	A
LA3-32	T	G	G	A	A	A	T	AG	A	TC	C	C	C	GA	T	G	C	CT	C	G	C	CA	C	T	A
LA3-33	C	GC	G	AT	A	A	TA	AG	GA	TC	C	CA	CT	G	T	G	C	CT	No Call	G	T	C	GC	C	A
LA3-34	C	GC	No Call	T	A	A	TA	G	GA	T	C	A	CT	GA	T	G	No Call	CT	No Call	G	T	CA	G	T	A
LS1-01	C	G	No Call	AT	A	A	TA	G	G	T	C	CA	T	A	C	G	A	CT	C	No Call	TC	C	C	T	A
LS1-02	T	G	G	A	A	A	TA	AG	G	TC	C	C	C	GA	C	G	C	C	C	A	C	C	GC	T	A
LS1-03	TC	G	No Call	A	A	A	TA	A	A	TC	C	CA	CT	GA	C	G	A	C	C	G	TC	CA	GC	T	A
LS1-04	TC	G	No Call	A	A	A	A	G	GA	T	C	A	T	GA	T	G	C	C	C	No Call	C	CA	GC	T	A
LS1-05	T	G	G	AT	A	A	TA	AG	A	TC	C	C	T	G	TC	G	A	C	No Call	A	TC	C	GC	CT	A
LS1-06	TC	G	G	A	A	A	TA	G	A	T	T	A	CT	GA	T	G	No Call	C	No Call	A	C	CA	GC	T	A
LS1-07	C	GC	No Call	A	T	A	A	G	A	T	C	CA	T	G	T	G	A	C	C	A	TC	C	C	T	A
LS1-08	C	GC	No Call	A	No Call	A	A	G	A	TC	C	CA	C	G	T	G	No Call	C	No Call	No Call	T	C	No Call	T	A
LS1-09	TC	G	G	A	A	A	TA	A	A	T	T	CA	C	G	C	G	C	C	No Call	A	C	CA	G	T	A
LS1-10	C	G	G	A	A	TA	A	G	GA	T	C	CA	T	GA	T	G	A	C	C	G	C	CA	G	T	A
LS1-11	TC	G	No Call	A	A	A	TA	G	GA	TC	C	CA	T	GA	T	G	A	CT	C	GA	TC	CA	GC	T	A
LS1-12	C	G	G	A	A	A	A	G	GA	TC	C	CA	T	G	TC	G	A	T	No Call	A	TC	C	C	CT	A
LS1-13	C	G	No Call	AT	A	A	TA	G	GA	C	C	A	T	G	TC	G	No Call	C	C	G	C	C	GC	T	A
LS1-14	C	G	No Call	A	No Call	TA	A	G	GA	T	C	A	T	A	T	G	No Call	C	No Call	G	TC	CA	No Call	T	A
LS1-15	C	G	G	A	No Call	A	A	G	G	TC	C	CA	CT	GA	TC	G	CA	C	No Call	G	TC	C	GC	T	A
LS1-16	No Call	No Call	No Call	No Call	No Call	TA	No Call	No Call	No Call	No Call	No Call	A	No Call	No Call	TC	No Call	No Call	C	No Call	No Call	No Call	C	G	No Call	No Call
LS1-17	C	G	No Call	A	A	A	T	G	A	TC	C	A	C	G	T	G	A	CT	No Call	A	C	CA	C	T	A
LS1-18	C	No Call	No Call	No Call	No Call	A	T	No Call	G	T	C	CA	No Call	G	No Call	No Call	No Call	C	No Call	No Call	No Call	C	G	No Call	A
LS1-19	TC	G	No Call	A	A	TA	TA	G	G	TC	C	CA	T	GA	C	G	A	C	C	No Call	C	CA	G	T	A
LS1-20	C	G	No Call	A	A	TA	A	A	GA	T	C	A	T	GA	TC	G	No Call	CT	G	A	TC	CA	C	T	A
LS1-21	C	G	No Call	AT	No Call	A	A	G	G	C	C	CA	T	A	C	G	A	CT	No Call	No Call	C	C	C	CT	CA
LS1-22	C	G	G	A	A	A	T	G	G	TC	C	CA	C	A	C	G	No Call	C	No Call	A	C	C	C	T	A
LS1-23	C	G	G	A	A	A	TA	G	A	C	C	A	C	GA	C	G	A	T	No Call	No Call	T	C	GC	CT	A
LS1-24	C	G	No Call	A	A	A	T	G	A	TC	C	CA	C	GA	No Call	G	No Call	C	No Call	A	C	C	No Call	T	A
LS1-25	No Call	No Call	No Call	No Call	No Call	A	TA	No Call	No Call	T	C	A	No Call	G	TC	No Call	No Call	C	No Call	No Call	C	C	G	No Call	A
LS1-26	C	G	No Call	A	A	A	A	G	G	C	C	CA	T	GA	T	G	C	CT	No Call	No Call	TC	CA	G	CT	A
LS1-27	No Call	No Call	No Call	No Call	No Call	A	No Call	No Call	No Call	C	C	A	No Call	G	TC	No Call	No Call	C	No Call	No Call	No Call	C	G	No Call	A
LS1-28	C	G	No Call	A	A	TA	A	G	GA	T	C	A	T	A	TC	G	A	CT	G	G	C	CA	C	T	A
LS1-29	C	G	No Call	A	No Call	TA	A	G	A	C	C	A	T	GA	C	G	CA	CT	G	No Call	C	C	GC	CT	A
LS1-30	C	GC	No Call	T	No Call	TA	T	G	G	C	C	CA	T	GA	C	G	No Call	T	C	G	C	CA	G	C	A
LS2-01	C	G	G	A	A	A	T	A	GA	TC	C	C	C	A	C	G	A	C	G	A	TC	C	G	CT	A
LS2-02	C	G	No Call	AT	A	TA	T	G	G	TC	C	CA	C	A	C	G	C	C	No Call	A	C	CA	G	CT	CA
LS2-03	C	G	No Call	A	A	A	TA	A	G	TC	C	C	T	GA	C	G	A	CT	No Call	A	C	C	GC	T	A
LS2-04	C	G	G	A	A	A	TA	AG	A	TC	TC	A	T	GA	C	G	C	T	G	A	TC	C	C	T	A
LS2-05	C	G	No Call	A	No Call	A	TA	No Call	GA	TC	No Call	C	T	GA	TC	G	A	T	No Call	GA	TC	C	No Call	T	A
LS2-06	C	G	G	AT	T	A	A	G	G	C	C	C	T	G	C	G	C	C	No Call	A	TC	C	GC	C	A
LS2-07	C	G	G	AT	No Call	A	TA	AG	A	TC	C	CA	T	GA	C	G	C	C	No Call	A	C	C	C	T	A
LS2-08	C	G	G	A	A	TA	TA	AG	A	T	C	CA	T	GA	C	G	A	C	No Call	G	C	C	GC	T	A
LS2-09	C	G	G	A	A	A	T	A	A	TC	C	A	T	A	C	G	A	T	No Call	A	C	C	C	T	CA
LS2-10	TC	GC	G	A	A	TA	T	A	A	T	C	A	C	G	C	G	CA	CT	No Call	A	C	C	C	CT	A
LS2-11	C	G	No Call	A	A	A	A	AG	A	TC	C	A	T	A	T	G	C	CT	No Call	A	C	CA	GC	C	CA
LS2-12	C	G	G	A	A	A	A	A	A	T	C	C	CT	G	C	G	CA	C	G	G	C	C	C	T	A
LS2-13	C	G	G	A	T	TA	TA	G	GA	TC	C	CA	CT	A	T	G	C	C	No Call	A	C	CA	C	T	A
LS2-14	TC	G	G	A	A	A	TA	A	A	C	C	A	C	G	C	G	A	C	C	A	C	C	GC	T	CA
LS2-15	C	GC	G	A	T	T	TA	G	G	C	C	CA	T	GA	T	G	A	C	No Call	A	C	CA	C	T	A
LS2-16	C	G	G	A	T	TA	A	A	GA	TC	C	C	T	GA	C	G	No Call	C	No Call	A	TC	C	GC	T	CA
LS2-17	C	G	G	AT	T	TA	TA	G	G	C	C	CA	CT	GA	T	G	C	C	C	A	C	CA	GC	T	A
LS2-18	C	GC	G	A	A	A	TA	G	GA	T	C	A	C	GA	TC	G	A	CT	No Call	A	C	C	C	T	A
LS2-19	C	G	No Call	A	A	A	A	AG	GA	C	C	A	T	GA	T	G	C	CT	C	A	C	CA	G	CT	A
LS2-20	C	G	G	A	A	A	A	AG	GA	T	C	A	T	GA	T	G	C	C	No Call	G	C	CA	G	CT	A
LS2-21	C	GC	No Call	A	A	A	TA	AG	G	T	C	A	C	A	T	G	A	CT	No Call	A	C	C	C	T	A
LS2-22	C	G	No Call	AT	A	A	A	A	GA	C	C	C	T	GA	T	G	A	C	No Call	No Call	C	C	C	CT	A
LS2-23	C	G	G	AT	A	TA	TA	G	G	T	C	CA	T	G	C	G	C	C	G	GA	C	CA	GC	CT	A
LS2-24	C	G	G	A	No Call	A	T	AG	A	T	C	A	T	GA	TC	CG	C	T	No Call	A	C	C	C	CT	A
LS2-25	C	G	G	A	A	A	TA	G	GA	TC	C	A	T	A	T	G	A	C	C	G	C	C	C	CT	A
LS2-26	C	G	G	A	A	A	TA	A	A	TC	T	C	C	G	TC	G	A	CT	G	G	TC	C	C	T	A
LS2-27	C	G	No Call	A	A	A	TA	A	GA	TC	No Call	A	T	GA	T	G	CA	C	C	G	C	CA	C	T	A
LS2-28	C	G	G	AT	A	A	TA	No Call	G	TC	C	CA	T	G	C	G	C	T	G	G	TC	C	C	T	A
LS2-29	C	G	G	AT	No Call	A	TA	G	G	T	C	CA	T	GA	C	G	A	CT	CG	G	C	C	C	T	A
LS2-30	C	GC	G	AT	A	A	T	G	A	T	C	CA	C	GA	C	G	A	CT	G	A	C	C	GC	T	A
LS2-31	C	G	No Call	A	No Call	A	A	G	A	T	C	A	T	A	C	G	No Call	CT	C	No Call	C	C	GC	T	C
LS2-32	C	G	G	T	A	A	TA	G	GA	TC	C	C	C	A	C	G	CA	C	No Call	G	C	CA	GC	T	A
LS2-33	C	G	No Call	A	A	A	A	A	G	TC	C	CA	T	A	C	G	A	CT	No Call	No Call	C	C	GC	CT	A
LS2-34	C	G	G	A	T	A	TA	A	GA	TC	C	A	CT	G	C	G	A	CT	C	GA	C	C	C	T	A
LS2-35	C	G	G	A	A	A	T	G	G	T	C	CA	C	GA	T	G	A	CT	No Call	A	C	C	C	T	A
N01	C	G	G	A	No Call	A	TA	G	GA	TC	C	CA	CT	G	C	G	No Call	C	C	G	C	C	C	C	A
N02	C	G	G	A	A	A	A	G	A	T	C	A	T	GA	C	G	No Call	CT	No Call	A	C	C	GC	T	A
N03	C	G	G	A	No Call	A	A	G	G	TC	C	C	CT	G	C	G	C	CT	C	G	T	C	GC	T	A
N04	C	G	G	AT	No Call	A	T	A	A	TC	C	A	CT	G	TC	G	No Call	CT	C	G	T	C	C	C	A
N05	C	G	G	A	A	A	TA	A	GA	T	C	A	C	G	TC	G	C	CT	C	G	C	CA	C	T	A
N06	C	G	G	A	A	A	TA	A	GA	TC	C	A	C	G	C	G	No Call	CT	C	GA	C	C	C	T	A
N07	C	G	No Call	A	A	A	A	G	A	TC	C	CA	T	GA	C	G	No Call	T	No Call	A	T	C	G	T	A
N08	C	G	G	A	A	A	A	G	A	T	C	A	CT	GA	C	G	No Call	CT	No Call	A	C	C	GC	T	A
N09	C	G	G	A	No Call	A	A	G	G	T	C	C	CT	GA	C	G	C	C	C	G	T	C	GC	T	A
N10	C	G	G	AT	A	A	T	AG	GA	TC	C	CA	C	G	C	G	No Call	C	No Call	G	T	C	C	C	A
N11	C	G	G	A	A	A	A	A	A	TC	C	C	CT	G	C	G	C	C	C	A	C	C	GC	T	A
N12	C	G	G	A	A	A	A	G	G	T	C	A	CT	G	C	G	C	CT	C	A	C	C	G	T	A
N13	C	G	G	AT	No Call	T	T	A	A	TC	C	A	C	G	C	G	C	C	No Call	No Call	T	CA	G	C	A
N14	C	G	G	A	No Call	TA	TA	G	GA	TC	C	A	T	GA	TC	G	No Call	C	C	G	T	C	C	CT	A
N15	C	G	G	AT	A	TA	T	G	A	TC	C	A	C	G	C	G	No Call	C	No Call	G	T	CA	C	CT	A
N16	C	G	No Call	A	No Call	TA	TA	AG	GA	TC	C	A	T	GA	C	G	No Call	CT	C	G	T	C	C	C	A
N17	C	G	G	A	A	A	A	G	G	TC	C	A	CT	GA	C	G	No Call	T	C	A	C	C	C	T	A
N18	No Call	No Call	No Call	No Call	No Call	No Call	No Call	No Call	No Call	No Call	No Call	A	No Call	No Call	TC	No Call	No Call	C	No Call	No Call	C	C	G	No Call	No Call
N19	C	G	G	A	A	A	A	AG	G	T	C	CA	CT	GA	C	G	C	T	C	A	C	C	GC	T	A
N20	C	G	G	A	A	A	TA	G	A	TC	C	CA	C	G	C	G	CA	CT	C	GA	C	CA	C	CT	A
N21	C	G	G	A	A	A	A	G	A	T	C	C	CT	GA	C	G	C	CT	C	A	C	C	G	T	A
N22	C	G	G	A	A	A	A	AG	G	T	C	CA	CT	GA	TC	G	CA	CT	C	A	C	C	G	T	A
N23	No Call	No Call	No Call	No Call	No Call	No Call	No Call	No Call	No Call	No Call	No Call	No Call	No Call	No Call	No Call	No Call	No Call	No Call	No Call	No Call	No Call	No Call	No Call	No Call	No Call
N24	C	G	G	A	A	A	A	G	G	T	C	CA	T	G	T	G	No Call	T	No Call	A	C	C	GC	T	A
N25	C	G	No Call	AT	No Call	TA	TA	G	GA	TC	C	A	CT	G	C	G	No Call	C	C	G	T	C	C	C	A
N26	No Call	No Call	No Call	No Call	No Call	No Call	No Call	No Call	No Call	No Call	No Call	A	No Call	No Call	TC	No Call	No Call	C	No Call	No Call	No Call	C	G	T	No Call
N27	C	G	No Call	A	A	A	T	G	A	TC	C	CA	CT	G	C	G	No Call	CT	C	A	T	CA	GC	C	A
N28	C	G	G	A	A	A	A	G	G	T	C	A	T	G	C	G	C	CT	No Call	A	T	C	C	T	A
N29	C	G	G	AT	A	A	TA	G	A	TC	C	A	CT	G	C	G	No Call	C	C	GA	TC	C	C	C	A
N30	C	G	G	A	A	A	A	AG	G	T	C	CA	C	G	T	G	A	CT	C	G	C	CA	GC	CT	A
N31	C	G	No Call	A	A	A	A	G	G	T	C	C	CT	G	TC	G	C	CT	C	A	T	C	G	T	A
N32	C	G	G	A	No Call	A	T	A	A	TC	C	A	C	GA	C	G	No Call	C	No Call	G	T	CA	C	CT	A
N33	C	G	G	A	No Call	A	A	G	A	T	C	CA	CT	G	C	G	C	T	C	A	T	C	GC	T	A
N34	C	G	G	AT	No Call	A	T	A	GA	TC	C	A	C	G	C	G	No Call	C	No Call	G	TC	C	GC	C	A
NA1-01	C	G	G	A	A	A	TA	A	G	T	C	C	C	G	C	G	C	C	C	G	C	CA	C	CT	A
NA1-02	C	G	G	A	A	A	A	AG	GA	T	C	CA	CT	GA	C	G	No Call	T	No Call	A	T	C	G	T	A
NA1-03	C	G	G	A	No Call	A	TA	G	A	TC	C	A	T	GA	C	G	No Call	C	C	G	T	C	G	CT	A
NA1-04	C	G	No Call	A	A	A	A	No Call	GA	T	C	CA	CT	GA	C	G	No Call	T	C	G	C	C	GC	T	A
NA1-05	C	G	No Call	A	No Call	A	A	G	G	T	C	A	T	GA	C	G	No Call	T	No Call	A	C	C	GC	T	A
NA1-06	C	G	G	A	A	A	TA	A	G	T	C	CA	C	G	C	G	C	C	C	G	C	C	GC	T	A
NA1-07	C	G	G	A	A	A	A	No Call	G	T	C	CA	C	G	C	G	C	C	C	A	C	CA	GC	CT	A
NA1-08	C	G	G	A	A	A	TA	G	A	TC	C	CA	CT	GA	T	G	CA	CT	C	A	T	C	C	CT	A
NA1-09	C	G	No Call	A	No Call	A	TA	G	GA	TC	C	A	CT	GA	C	G	No Call	C	C	A	T	C	C	C	A
NA1-10	C	G	No Call	A	No Call	A	TA	G	G	T	C	CA	C	G	C	G	No Call	C	C	A	C	C	GC	CT	A
NA1-11	C	G	G	A	A	A	A	AG	G	TC	C	CA	CT	GA	C	G	No Call	T	C	G	C	C	GC	T	A
NA1-12	C	G	G	A	A	A	A	No Call	A	TC	C	C	CT	G	C	G	No Call	CT	C	A	T	C	G	T	A
NA1-13	No Call	No Call	No Call	No Call	No Call	TA	No Call	No Call	No Call	No Call	No Call	A	No Call	No Call	TC	No Call	No Call	C	No Call	No Call	No Call	C	G	No Call	No Call
NA1-14	C	G	G	A	A	A	TA	A	G	T	C	A	C	G	C	G	C	CT	C	A	C	CA	GC	T	A
NA1-15	C	G	G	A	A	A	A	G	A	T	C	C	T	G	C	G	No Call	CT	No Call	A	T	C	GC	T	A
NA1-16	C	G	G	A	A	A	A	No Call	G	TC	C	C	C	G	C	G	No Call	CT	C	GA	C	C	GC	T	A
NA1-17	C	G	G	A	A	A	A	AG	G	TC	C	CA	C	G	C	G	C	C	C	GA	C	C	GC	T	A
NA1-18	C	G	G	A	A	A	T	A	A	TC	C	A	C	GA	C	G	No Call	C	No Call	G	T	C	C	C	A
NA1-19	No Call	No Call	No Call	No Call	No Call	No Call	T	No Call	No Call	TC	C	A	No Call	No Call	TC	No Call	No Call	C	No Call	No Call	No Call	C	G	No Call	No Call
NA1-20	C	G	No Call	A	A	A	A	A	GA	T	C	C	CT	G	C	G	No Call	CT	C	A	C	C	GC	T	A
NA1-21	C	G	G	A	No Call	A	A	G	G	TC	C	CA	T	G	C	G	No Call	T	No Call	No Call	C	C	No Call	T	A
NA1-22	C	G	No Call	A	A	A	A	AG	G	T	C	A	CT	GA	C	G	No Call	CT	No Call	A	C	C	C	T	A
NA1-23	C	G	G	A	No Call	A	A	G	GA	TC	C	CA	CT	G	C	G	No Call	T	No Call	A	T	C	G	T	A
NA1-24	C	G	G	A	A	A	A	A	G	T	C	C	CT	G	C	G	C	CT	C	A	C	C	C	T	A
NA1-25	C	G	G	A	A	A	A	A	GA	TC	C	CA	CT	GA	C	G	C	CT	C	A	T	C	GC	T	A
NA1-26	C	G	No Call	A	A	A	A	G	G	TC	C	A	CT	G	C	G	No Call	T	C	A	C	C	G	T	A
NA1-27	C	G	G	A	A	A	A	G	GA	TC	C	C	CT	G	C	G	No Call	CT	No Call	No Call	T	C	No Call	T	A
NA1-28	C	G	No Call	A	A	A	A	No Call	GA	TC	C	A	CT	GA	C	G	No Call	T	C	No Call	T	C	G	T	A
NA1-29	C	G	No Call	A	No Call	A	A	G	GA	T	C	CA	CT	G	C	G	No Call	CT	No Call	No Call	T	C	C	T	A
NA1-30	C	G	No Call	A	No Call	A	A	A	A	TC	C	A	T	GA	C	G	No Call	T	No Call	No Call	T	C	C	T	A
NA2-01	C	G	G	A	A	A	A	A	G	T	C	C	CT	G	C	G	C	CT	No Call	A	C	C	GC	T	A
NA2-02	C	G	G	A	A	A	A	AG	A	TC	C	A	C	G	C	G	No Call	C	C	G	C	CA	C	T	A
NA2-03	C	G	G	A	A	A	TA	A	G	TC	C	CA	C	G	C	G	No Call	CT	C	G	C	CA	GC	T	A
NA2-04	C	G	G	A	A	A	A	G	A	TC	C	C	CT	G	C	G	No Call	CT	No Call	A	C	C	GC	T	A
NA2-05	No Call	No Call	No Call	No Call	No Call	TA	No Call	No Call	No Call	No Call	No Call	A	No Call	No Call	TC	No Call	No Call	C	No Call	No Call	No Call	No Call	G	T	No Call
NA2-06	C	G	G	A	A	A	A	G	A	T	C	C	T	GA	C	G	No Call	C	No Call	A	C	C	G	T	A
NA2-07	C	G	G	A	A	A	A	AG	G	T	C	A	C	G	C	G	C	CT	C	GA	C	C	GC	T	A
NA2-09	C	G	G	A	A	A	A	A	A	TC	C	C	CT	G	C	G	No Call	CT	No Call	A	T	C	C	T	A
NA2-10	C	G	G	A	A	A	A	AG	A	T	C	CA	T	G	C	G	No Call	CT	No Call	A	T	C	G	T	A
NA2-11	C	G	G	A	A	A	A	G	A	T	C	C	T	G	C	G	C	CT	No Call	G	C	C	G	T	A
NA2-12	C	G	G	A	No Call	A	A	G	GA	T	C	CA	CT	GA	C	G	No Call	CT	No Call	A	T	C	GC	T	A
NA2-14	C	G	G	A	A	A	A	AG	GA	TC	C	CA	CT	GA	C	G	No Call	C	C	A	T	C	GC	T	A
NA2-15	C	G	No Call	A	A	A	A	G	G	TC	C	C	CT	G	C	G	No Call	C	C	A	C	C	GC	T	A
NA2-16	C	G	G	A	A	A	A	No Call	G	TC	C	A	CT	G	C	G	C	T	C	A	T	C	GC	T	A
NA2-17	C	G	G	A	A	A	A	AG	GA	T	C	CA	CT	G	C	G	C	CT	C	A	C	C	C	T	A
NA2-18	C	G	G	A	No Call	A	A	No Call	GA	C	C	CA	C	G	No Call	G	C	C	C	No Call	C	CA	No Call	No Call	A
NA2-19	C	G	G	A	No Call	A	A	G	A	TC	C	CA	C	G	C	G	C	CT	C	GA	C	CA	GC	CT	A
NA2-20	C	G	G	A	No Call	A	A	G	GA	T	C	CA	T	GA	C	G	C	T	C	A	C	C	G	T	A
NA2-21	C	G	No Call	A	A	A	TA	No Call	G	TC	C	A	C	G	C	G	No Call	C	C	G	C	C	GC	T	A
NA2-22	C	G	No Call	A	A	A	A	G	A	TC	C	CA	CT	G	C	G	No Call	T	No Call	A	C	C	C	T	A
NA2-23	No Call	No Call	No Call	No Call	No Call	No Call	No Call	No Call	G	No Call	No Call	A	No Call	G	C	No Call	No Call	CT	No Call	No Call	No Call	C	No Call	No Call	No Call
NA2-24	No Call	No Call	No Call	No Call	No Call	No Call	No Call	No Call	No Call	No Call	No Call	A	No Call	No Call	TC	No Call	No Call	C	No Call	No Call	No Call	C	G	T	No Call
NA2-25	No Call	No Call	No Call	No Call	No Call	No Call	No Call	No Call	No Call	No Call	No Call	A	No Call	No Call	TC	No Call	No Call	C	No Call	No Call	No Call	C	G	T	No Call
NA2-27	C	G	G	A	No Call	T	TA	G	A	TC	C	A	CT	GA	No Call	G	No Call	T	C	G	No Call	C	G	CT	A
NA2-28	C	G	G	A	A	A	A	No Call	A	T	C	A	CT	G	C	G	C	CT	C	A	C	C	GC	T	A
NA2-29	C	G	G	A	A	A	A	G	G	TC	C	C	CT	GA	C	G	C	T	C	A	C	C	G	T	A
NA2-30	No Call	No Call	No Call	No Call	No Call	No Call	No Call	No Call	No Call	No Call	No Call	A	No Call	No Call	TC	No Call	No Call	C	No Call	No Call	No Call	C	G	No Call	No Call
NA2-31	No Call	No Call	No Call	No Call	No Call	No Call	No Call	No Call	No Call	No Call	No Call	A	No Call	No Call	TC	No Call	No Call	C	No Call	No Call	No Call	C	G	No Call	No Call
NA2-32	C	G	No Call	A	No Call	A	A	G	GA	TC	C	CA	CT	G	C	G	No Call	T	No Call	No Call	T	C	No Call	T	A
NA2-33	C	G	No Call	A	A	A	TA	G	GA	T	C	C	C	G	C	G	No Call	CT	C	GA	C	C	C	T	A
NA2-37	C	G	G	A	A	A	A	No Call	GA	T	C	CA	CT	G	C	G	No Call	CT	C	A	C	C	GC	T	A
NA2-38	C	G	G	A	A	A	A	A	G	T	C	CA	CT	GA	C	G	C	CT	C	A	T	C	C	T	A
NA2-39	C	G	G	A	A	A	A	G	GA	T	C	CA	CT	G	C	G	C	CT	C	G	T	C	GC	T	A
NA2-41	C	G	G	A	A	A	A	A	A	TC	C	C	CT	GA	C	G	C	CT	C	A	T	C	G	T	A
NS1-01	C	G	No Call	No Call	No Call	A	A	No Call	G	T	C	CA	No Call	GA	No Call	No Call	No Call	CT	No Call	No Call	C	C	No Call	No Call	A
NS1-02	C	G	No Call	A	A	A	A	G	GA	TC	C	CA	CT	GA	C	G	No Call	CT	C	A	C	C	GC	T	A
NS1-03	C	G	G	A	No Call	A	A	A	GA	T	C	CA	CT	GA	C	G	No Call	T	C	A	C	C	GC	T	A
NS1-04	C	G	G	A	A	A	A	AG	G	T	C	CA	CT	GA	C	G	No Call	T	C	A	C	C	GC	T	A
NS1-05	No Call	No Call	No Call	No Call	No Call	No Call	No Call	No Call	No Call	No Call	No Call	A	No Call	No Call	TC	No Call	No Call	C	No Call	No Call	No Call	C	G	No Call	No Call
NS1-06	C	G	G	A	A	A	A	A	A	T	C	CA	T	GA	C	G	No Call	T	No Call	A	C	C	C	T	A
NS1-07	C	G	G	A	A	A	A	G	G	TC	C	CA	T	G	C	G	No Call	T	No Call	A	C	C	G	T	A
NS1-08	No Call	No Call	No Call	No Call	No Call	No Call	No Call	No Call	No Call	No Call	No Call	A	No Call	No Call	TC	No Call	No Call	C	No Call	No Call	No Call	No Call	G	No Call	No Call
NS1-09	C	G	No Call	A	No Call	A	A	No Call	G	T	C	A	T	GA	No Call	No Call	No Call	C	No Call	No Call	C	C	No Call	No Call	A
NS1-10	C	G	G	A	A	A	A	G	G	T	C	A	T	GA	No Call	G	No Call	T	No Call	A	C	C	No Call	T	A
NS1-11	C	G	G	A	No Call	A	A	G	A	T	C	CA	CT	GA	C	G	No Call	T	C	No Call	C	C	GC	T	A
NS1-12	C	G	G	A	A	A	TA	G	A	TC	C	A	C	GA	C	G	No Call	C	No Call	A	T	C	C	C	A
NS1-13	C	G	No Call	A	No Call	A	A	G	G	T	C	CA	T	G	No Call	G	No Call	T	No Call	No Call	C	C	No Call	T	A
NS1-14	C	G	G	A	No Call	A	A	A	G	T	C	CA	CT	GA	C	G	C	T	C	G	C	C	G	T	A
NS1-15	C	G	G	A	A	A	TA	AG	GA	TC	C	A	CT	G	C	G	No Call	CT	C	G	C	C	G	CT	A
NS1-16	C	G	G	A	A	A	A	AG	G	TC	C	A	CT	G	C	G	No Call	T	No Call	A	C	C	C	T	A
NS1-17	C	G	G	A	A	A	A	A	A	TC	C	A	CT	GA	C	G	C	CT	C	A	C	C	G	T	A
NS1-18	C	G	G	A	A	A	TA	G	G	TC	C	A	C	G	C	G	No Call	CT	C	G	C	C	GC	T	A
NS1-19	C	G	G	A	A	A	A	No Call	GA	TC	C	CA	CT	G	C	G	No Call	T	C	A	C	C	C	T	A
NS1-20	C	G	G	A	A	A	A	A	G	T	C	CA	CT	G	C	G	C	CT	C	A	C	C	C	T	A
NS1-21	C	G	G	A	A	A	A	G	G	T	C	A	CT	GA	C	G	No Call	T	C	A	C	C	C	T	A
NS1-22	C	G	G	A	A	A	A	A	G	T	C	A	T	G	C	G	No Call	C	No Call	A	C	C	GC	T	A
NS1-23	C	G	G	A	A	A	A	G	A	T	C	CA	CT	GA	C	G	No Call	T	C	A	T	C	GC	T	A
NS1-24	C	G	No Call	A	A	A	A	A	A	T	C	A	T	GA	C	G	No Call	CT	No Call	A	T	C	G	T	A
NS1-25	No Call	No Call	No Call	No Call	No Call	No Call	No Call	No Call	G	No Call	No Call	A	No Call	No Call	TC	No Call	No Call	C	No Call	No Call	No Call	No Call	G	No Call	No Call
NS1-26	C	G	No Call	A	A	A	A	G	G	TC	C	A	CT	GA	C	G	No Call	CT	C	A	C	C	GC	T	A
NS1-27	C	G	No Call	A	A	A	A	A	G	TC	C	CA	T	G	C	G	No Call	CT	No Call	A	T	C	GC	T	A
NS1-28	C	G	G	AT	A	A	TA	G	A	TC	C	A	CT	GA	C	G	No Call	T	C	G	T	CA	GC	C	A
NS1-29	C	G	G	A	A	A	TA	G	A	TC	C	CA	C	G	C	G	C	CT	No Call	G	C	CA	GC	T	A
NS1-30	C	G	G	A	No Call	A	A	AG	GA	T	C	C	CT	G	C	G	No Call	CT	C	A	C	C	G	T	A
NS2-01	C	G	G	A	A	A	A	A	GA	T	C	CA	CT	GA	C	G	C	T	C	G	T	C	G	T	A
NS2-02	C	G	G	A	A	A	A	A	A	TC	C	CA	CT	G	TC	G	C	T	No Call	A	T	C	GC	T	A
NS2-03	C	G	G	A	A	A	A	A	G	TC	C	CA	T	G	C	G	C	T	No Call	A	C	C	C	T	A
NS2-04	C	G	G	A	A	A	A	A	GA	T	C	C	CT	GA	C	G	C	T	C	A	C	C	C	T	A
NS2-05	C	G	G	A	No Call	A	A	A	GA	TC	C	CA	CT	GA	C	G	CA	T	C	A	T	C	G	T	A
NS2-06	C	G	G	A	A	A	A	No Call	A	TC	C	C	CT	G	TC	G	C	CT	C	G	T	C	C	T	A
NS2-07	C	No Call	G	A	A	A	A	AG	A	T	C	CA	No Call	No Call	C	G	C	CT	C	G	C	CA	GC	T	A
NS2-08	C	G	G	A	A	A	A	A	A	TC	C	A	CT	GA	C	G	C	CT	C	G	C	C	C	T	A
NS2-09	C	G	G	A	No Call	A	A	G	G	T	C	CA	T	G	C	G	C	T	C	A	C	C	G	T	A
NS2-10	C	G	No Call	A	A	A	A	A	G	TC	C	CA	CT	G	C	G	No Call	T	C	G	C	C	GC	T	A
NS2-11	C	G	G	A	No Call	A	A	A	GA	TC	C	CA	CT	GA	C	G	C	T	C	A	C	C	C	T	A
NS2-12	C	G	No Call	A	A	A	A	A	G	TC	C	C	C	G	C	G	C	CT	C	G	C	CA	GC	CT	A
NS2-13	C	G	G	A	A	A	A	AG	G	TC	C	A	T	GA	C	G	C	CT	C	G	T	C	GC	T	A
NS2-14	C	G	G	A	A	A	A	A	A	TC	C	A	T	G	C	G	C	T	No Call	A	T	C	C	T	A
NS2-15	C	No Call	G	A	A	A	A	G	GA	TC	C	A	T	G	C	G	C	CT	No Call	A	T	C	G	T	A
NS2-16	C	G	G	A	A	A	A	AG	GA	T	C	C	C	G	C	G	C	CT	No Call	A	C	CA	C	T	A
NS2-17	C	G	No Call	A	A	A	A	G	A	T	C	CA	CT	GA	C	G	No Call	CT	No Call	A	C	C	C	T	A
NS2-18	C	G	No Call	A	A	A	A	A	G	TC	C	CA	CT	GA	C	G	No Call	T	C	A	C	C	G	T	A
NS2-19	C	G	No Call	A	No Call	A	A	G	A	T	C	CA	CT	G	C	G	No Call	CT	C	A	T	C	C	T	A
NS2-20	C	G	G	A	A	A	A	G	GA	TC	C	A	CT	G	No Call	G	No Call	T	C	No Call	T	C	No Call	T	A
NS2-21	C	G	G	A	A	A	TA	A	G	TC	C	CA	C	G	C	G	C	CT	C	G	C	C	C	T	A
NS2-22	C	G	G	A	A	A	A	G	G	TC	C	CA	CT	GA	C	G	C	T	C	A	T	C	C	T	A
NS2-23	C	G	G	A	A	A	A	G	A	TC	C	A	T	GA	C	G	C	CT	C	G	C	C	C	T	A
NS2-24	C	G	G	A	A	A	A	No Call	G	TC	C	A	T	GA	C	G	C	C	C	A	T	C	C	T	A
NS2-25	C	G	G	AT	A	A	TA	A	GA	TC	C	CA	C	G	C	G	C	T	C	G	T	CA	C	C	A
NS2-26	C	G	G	A	A	A	A	A	A	TC	C	CA	CT	G	C	G	C	T	No Call	A	T	C	C	T	A
NS2-27	C	G	G	A	A	A	A	G	A	TC	C	A	CT	G	C	G	No Call	T	No Call	A	C	C	G	T	A
NS2-28	C	GC	G	A	A	A	A	G	A	TC	C	A	C	G	C	G	C	CT	No Call	G	C	C	C	CT	A
NS2-29	C	G	No Call	A	A	A	A	A	G	TC	C	CA	CT	G	C	G	C	CT	C	G	C	C	GC	T	A
NS2-30	C	G	G	A	No Call	A	A	No Call	A	TC	C	A	CT	G	C	G	C	C	C	G	T	C	GC	T	A
NS3-01	C	G	G	A	A	A	A	A	G	TC	C	A	CT	GA	C	G	No Call	CT	C	G	C	C	GC	T	A
NS3-02	C	G	G	A	A	A	A	G	G	TC	C	A	CT	GA	C	G	C	CT	C	G	T	C	G	T	A
NS3-03	C	G	G	A	A	A	A	AG	G	TC	C	C	CT	G	C	G	C	T	C	A	C	C	GC	T	A
NS3-04	C	G	G	A	A	A	A	G	A	T	C	C	CT	No Call	C	G	C	CT	C	G	T	C	G	T	A
NS3-05	C	G	G	A	A	A	A	G	A	T	C	CA	CT	GA	C	G	C	CT	C	G	C	C	G	T	A
NS3-06	C	G	G	A	A	A	TA	A	G	TC	C	C	C	G	C	G	C	C	C	GA	C	CA	C	T	A
NS3-07	C	G	G	A	A	A	A	A	G	TC	C	CA	CT	G	C	G	C	T	No Call	A	T	C	C	T	A
NS3-08	C	G	G	A	A	A	A	No Call	A	TC	C	CA	CT	G	C	G	C	CT	No Call	A	T	C	GC	T	A
NS3-09	C	G	G	A	No Call	A	A	A	GA	T	C	A	C	G	C	G	C	CT	C	G	C	CA	GC	CT	A
NS3-10	C	G	G	A	No Call	A	A	A	G	TC	C	A	C	G	C	G	No Call	CT	No Call	GA	C	CA	C	CT	A
NS3-11	C	G	G	A	A	A	A	No Call	G	T	C	C	T	G	C	G	C	CT	C	G	C	C	C	T	A
NS3-12	C	G	G	A	A	A	A	No Call	G	T	C	A	CT	G	C	G	C	T	C	A	C	C	GC	T	A
NS3-13	C	G	G	A	A	A	A	A	G	TC	C	A	CT	G	C	G	CA	CT	C	A	T	C	C	T	A
NS3-14	C	G	G	A	A	A	A	G	GA	TC	C	A	CT	G	C	G	No Call	CT	No Call	A	T	C	G	T	A
NS3-15	C	G	G	A	A	A	A	A	A	T	C	A	CT	GA	C	G	C	T	C	A	T	C	GC	T	A
NS3-16	C	G	G	A	A	A	A	G	GA	TC	C	CA	CT	G	C	G	No Call	T	C	A	T	C	GC	T	A
NS3-17	C	G	G	A	A	A	A	No Call	G	T	C	CA	CT	G	C	G	C	CT	No Call	A	T	C	GC	T	A
NS3-18	C	G	G	A	A	A	A	A	G	T	C	A	CT	GA	C	G	CA	CT	No Call	A	T	C	GC	T	A
NS3-19	C	G	G	A	A	A	TA	AG	GA	T	C	C	C	G	C	G	No Call	C	C	GA	C	C	GC	T	A
NS3-20	C	G	G	A	A	A	A	AG	GA	T	C	CA	CT	G	C	G	C	T	No Call	A	T	C	GC	T	A
NS3-21	C	G	G	A	No Call	A	A	A	A	TC	C	A	CT	GA	C	G	C	CT	C	A	C	C	C	T	A
NS3-22	C	G	No Call	A	No Call	A	A	G	A	TC	C	A	CT	GA	C	G	No Call	C	C	No Call	T	C	GC	T	A
NS3-23	C	G	G	A	A	A	A	AG	G	T	C	CA	CT	G	C	G	No Call	CT	No Call	No Call	C	C	GC	T	A
NS3-24	C	G	G	A	No Call	A	A	G	GA	TC	C	C	T	GA	C	G	No Call	T	No Call	A	C	C	G	T	A
NS3-25	C	G	No Call	A	No Call	A	A	G	A	TC	C	CA	CT	G	No Call	G	No Call	T	No Call	No Call	C	C	No Call	T	A
Total no call	18	22	120	20	87	12	16	48	16	15	17	1	21	20	11	21	125	1	159	57	18	4	16	17	16
	0.0473684	0.0578947	0.315789	0.0526316	0.228947	0.0315789	0.0421053	0.126316	0.0421053	0.0394737	0.0447368	0.00263158	0.0552632	0.0526316	0.0289474	0.0552632	0.328947	0.00263158	0.418421	0.15	0.0473684	0.0105263	0.0421053	0.0447368	0.0421053
	4.73684	5.78947	31.5789	5.26316	22.8947	3.15789	4.21053	12.6316	4.21053	3.94737	4.47368	0.263158	5.52632	5.26316	2.89474	5.52632	32.8947	0.263158	41.8421	15	4.73684	1.05263	4.21053	4.47368	4.21053

## Sheet: GENOTYPES W2
Sample_Name	CE46	CE20	CE38	CE53	CE11	CE49	CE36	CE37	CE34	CE16	CE30	CE44	CE25	CE35	CE52	CE7	CE31	CE40	CE48	CE26
L01	CT	A	A	CG	A	T	T	No Call	G	G	T	G	T	TC	T	T	G	C	GA	T
L02	CT	A	A	CG	A	T	No Call	No Call	G	G	C	A	TA	C	C	T	A	C	A	AT
L03	T	A	A	C	A	T	A	No Call	G	AG	C	G	T	TC	C	TC	G	C	A	AT
L04	CT	A	A	CG	TA	T	T	A	G	G	T	A	TA	C	C	T	A	C	A	AT
L05	T	A	A	G	A	T	TA	No Call	G	G	T	G	TA	C	T	T	A	C	A	AT
L06	C	A	A	G	A	T	A	A	G	G	C	G	T	TC	T	T	G	C	GA	T
L07	CT	A	A	G	No Call	No Call	T	A	G	G	T	AG	T	TC	C	T	G	C	G	AT
L08	CT	A	A	CG	T	T	T	A	G	G	CT	AG	T	TC	C	T	A	C	A	AT
L09	C	A	A	G	A	T	TA	A	G	G	T	AG	TA	C	C	T	A	C	G	AT
L10	C	A	A	G	A	T	TA	A	G	G	T	G	T	C	CT	T	A	C	A	T
L11	T	G	A	G	T	T	TA	No Call	G	G	C	AG	TA	C	T	T	GA	C	A	T
L12	C	A	A	G	A	T	TA	A	G	G	T	AG	TA	C	C	T	A	C	G	AT
L13	C	A	A	C	A	T	T	No Call	G	AG	T	G	A	T	C	T	G	C	A	AT
L14	C	A	A	G	A	T	T	A	G	G	CT	AG	T	TC	T	T	G	C	G	AT
L15	CT	A	A	C	TA	No Call	T	No Call	G	G	C	A	A	T	T	T	G	C	A	AT
L16	CT	A	A	G	T	T	A	A	G	G	C	AG	TA	TC	C	T	G	C	A	T
L17	C	A	A	G	A	T	A	A	G	AG	T	AG	A	TC	C	T	G	C	A	AT
L18	CT	A	A	C	A	T	T	No Call	G	AG	C	AG	A	T	CT	T	G	C	A	AT
L19	T	A	A	C	A	T	T	No Call	G	G	C	AG	T	TC	C	TC	G	C	A	AT
L20	T	AG	A	G	A	T	A	No Call	G	AG	C	AG	T	C	CT	T	G	C	A	AT
L21	T	A	A	C	A	T	T	A	G	G	T	AG	T	TC	C	T	A	C	A	AT
L22	No Call	A	A	CG	No Call	No Call	No Call	No Call	G	A	No Call	A	T	No Call	No Call	TC	No Call	C	A	No Call
L23	C	A	A	G	TA	T	T	A	G	G	C	AG	T	TC	C	T	A	C	A	AT
L24	C	AG	A	C	A	T	A	A	G	G	CT	A	T	C	CT	T	G	C	A	AT
L25	CT	A	A	G	A	T	A	A	G	G	CT	G	T	TC	C	T	G	C	GA	T
L26	T	A	A	CG	A	T	T	No Call	G	G	C	AG	TA	C	T	T	A	C	GA	AT
L27	T	A	A	C	A	T	A	No Call	G	G	C	AG	A	C	T	T	A	C	G	AT
L28	CT	A	A	G	A	T	A	A	G	G	C	AG	T	TC	C	TC	A	C	A	T
L29	CT	A	A	G	A	T	T	No Call	G	G	C	G	T	T	T	TC	G	C	A	T
L30	CT	AG	A	CG	A	T	T	No Call	G	G	C	AG	A	TC	C	TC	G	C	A	T
L31	T	A	A	C	A	T	T	No Call	G	G	C	G	T	TC	C	TC	G	C	A	AT
L32	C	AG	A	G	A	T	A	No Call	G	AG	CT	AG	T	T	C	TC	A	C	A	AT
L33	CT	G	A	C	A	T	A	A	G	G	CT	AG	TA	TC	C	T	G	C	GA	AT
L34	T	A	A	G	A	T	A	A	G	AG	C	AG	A	T	T	T	A	C	A	AT
LA1-01	T	A	A	G	T	T	A	A	G	G	C	G	TA	TC	T	T	G	C	A	AT
LA1-02	CT	A	A	CG	A	T	T	A	G	G	C	AG	A	TC	C	T	A	C	A	AT
LA1-03	CT	A	A	CG	T	T	T	No Call	G	G	CT	AG	TA	C	T	TC	G	C	GA	T
LA1-04	CT	A	A	G	A	GT	TA	No Call	G	G	T	A	TA	TC	C	TC	A	C	A	AT
LA1-05	CT	A	A	CG	A	T	TA	A	G	G	C	AG	T	C	C	TC	G	C	A	AT
LA1-06	CT	A	A	C	A	T	TA	No Call	G	G	C	A	A	C	T	TC	G	C	A	T
LA1-07	CT	A	A	G	A	T	T	No Call	G	G	T	G	T	TC	T	T	G	C	A	AT
LA1-08	CT	A	A	G	A	T	TA	A	G	G	C	G	A	T	CT	T	G	C	A	AT
LA1-09	CT	A	A	C	A	No Call	T	A	G	AG	C	A	A	TC	C	T	G	C	A	T
LA1-10	CT	A	A	C	No Call	T	TA	A	G	G	CT	G	T	T	T	T	G	C	GA	T
LA1-11	CT	A	A	CG	T	T	T	A	G	G	T	AG	T	TC	C	T	A	C	A	AT
LA1-12	CT	A	A	CG	A	T	A	A	G	G	CT	G	T	C	C	TC	G	C	GA	T
LA1-13	CT	A	A	C	A	T	T	A	G	G	CT	A	A	T	C	T	G	C	GA	AT
LA1-14	CT	AG	A	C	T	T	A	No Call	G	AG	C	G	A	T	T	T	G	C	A	AT
LA1-15	T	A	A	C	A	T	A	No Call	G	G	C	G	A	TC	T	T	G	C	A	T
LA1-16	T	AG	A	G	A	No Call	A	A	G	G	T	G	TA	C	C	T	A	C	A	AT
LA1-17	CT	A	A	C	A	T	T	A	G	AG	C	G	T	T	C	T	G	C	A	T
LA1-18	CT	A	A	C	A	T	T	No Call	G	G	T	AG	T	TC	C	T	A	C	A	AT
LA1-19	CT	AG	A	G	T	T	T	A	G	G	T	G	A	TC	T	T	A	C	G	T
LA1-20	T	A	A	C	A	T	A	No Call	G	G	C	G	T	TC	CT	TC	G	C	A	T
LA1-21	CT	A	A	G	A	T	T	A	G	G	T	G	T	C	C	T	G	C	A	AT
LA1-22	T	A	A	C	A	T	T	A	G	G	CT	AG	TA	T	T	TC	G	C	GA	AT
LA1-23	CT	A	A	C	A	T	T	A	G	G	CT	AG	T	C	C	T	G	C	GA	T
LA1-24	CT	A	A	G	A	T	T	A	G	G	CT	AG	T	C	C	T	A	C	A	AT
LA1-25	T	A	A	C	A	T	T	No Call	G	G	CT	G	TA	TC	T	T	G	C	G	AT
LA1-26	C	A	A	G	T	T	T	A	G	G	C	A	T	TC	T	T	A	C	A	T
LA1-27	CT	A	A	C	A	T	TA	No Call	G	G	CT	AG	T	TC	C	T	G	C	A	AT
LA1-28	CT	A	A	CG	T	T	T	A	G	G	T	A	T	C	C	T	A	C	A	AT
LA1-29	C	A	A	CG	A	T	A	A	G	G	C	G	T	TC	C	T	A	C	A	AT
LA1-30	C	A	A	G	A	T	T	A	G	A	T	G	T	TC	C	T	A	C	G	T
LA2-01	T	A	A	G	A	T	T	No Call	G	G	CT	AG	T	TC	CT	T	G	C	A	AT
LA2-02	CT	A	A	CG	A	T	T	A	G	G	CT	A	A	TC	C	T	G	C	G	AT
LA2-03	CT	No Call	No Call	G	A	No Call	No Call	A	G	No Call	No Call	G	A	C	CT	T	No Call	No Call	GA	No Call
LA2-04	CT	A	A	C	A	T	No Call	A	G	G	CT	AG	A	T	C	T	A	C	A	AT
LA2-05	CT	A	A	CG	A	T	T	No Call	G	G	T	AG	T	TC	CT	T	A	C	A	No Call
LA2-06	C	A	A	G	A	T	T	No Call	G	G	CT	G	T	TC	T	T	A	C	A	T
LA2-07	CT	A	A	CG	TA	T	T	A	G	AG	C	A	T	TC	T	T	A	C	A	AT
LA2-08	T	A	A	CG	A	T	T	A	G	AG	CT	A	T	TC	C	T	G	C	A	AT
LA2-09	T	AG	A	G	A	T	A	A	G	G	C	AG	TA	C	C	T	G	C	GA	AT
LA2-10	C	A	A	G	A	T	T	A	G	G	T	AG	T	C	C	T	A	C	GA	AT
LA2-11	CT	A	A	C	A	T	TA	A	G	G	C	AG	T	TC	C	T	G	C	A	AT
LA2-12	T	A	A	G	A	T	T	A	G	G	T	G	T	C	CT	TC	G	C	GA	T
LA2-13	CT	AG	A	C	A	T	TA	A	G	G	T	G	A	TC	CT	T	A	C	A	No Call
LA2-14	C	A	A	C	A	T	A	No Call	G	G	T	AG	TA	C	T	TC	G	C	A	AT
LA2-15	C	AG	A	G	A	T	TA	No Call	G	G	CT	AG	T	C	C	TC	A	C	A	AT
LA2-16	CT	A	A	C	A	T	TA	No Call	G	G	CT	AG	TA	TC	C	T	A	C	A	AT
LA2-17	T	A	A	G	A	T	A	A	G	G	CT	AG	T	C	C	T	A	C	A	AT
LA2-18	T	A	A	G	A	T	T	A	G	G	CT	AG	T	TC	C	T	A	C	GA	AT
LA2-19	T	AG	A	G	A	T	T	A	G	G	C	AG	A	C	C	T	G	C	GA	AT
LA2-20	CT	G	A	C	A	T	TA	No Call	G	G	CT	AG	T	C	T	T	A	C	G	AT
LA2-21	CT	A	A	CG	A	T	No Call	A	G	G	C	AG	T	T	C	T	A	C	A	AT
LA2-22	C	AG	A	G	A	G	T	A	G	AG	CT	A	TA	TC	C	T	G	C	A	AT
LA2-23	T	A	A	CG	A	T	T	A	G	G	CT	AG	T	T	CT	T	A	C	A	AT
LA2-24	C	A	A	G	A	T	TA	No Call	G	G	T	AG	A	C	T	T	G	C	A	AT
LA2-25	T	A	A	CG	T	T	T	No Call	G	G	CT	AG	TA	TC	C	T	G	C	GA	AT
LA2-26	C	A	A	G	A	T	T	No Call	G	G	T	AG	T	C	C	T	A	C	GA	T
LA2-27	CT	A	A	G	TA	T	T	A	G	G	C	AG	T	TC	T	T	A	C	G	AT
LA2-28	CT	A	A	CG	A	T	T	No Call	G	AG	T	AG	A	T	C	T	G	C	A	AT
LA2-29	T	A	A	G	A	T	T	A	G	G	T	AG	TA	T	CT	T	G	C	A	AT
LA2-30	CT	A	A	C	A	T	No Call	A	G	G	CT	AG	T	TC	C	T	A	C	A	AT
LA2-31	CT	A	A	G	A	T	A	A	G	G	CT	AG	A	C	T	T	G	C	A	AT
LA2-32	T	AG	A	G	A	T	A	No Call	G	G	CT	AG	A	C	T	T	A	C	G	AT
LA2-33	T	A	A	G	A	T	T	No Call	G	G	CT	A	A	TC	T	T	G	C	A	AT
LA2-34	CT	A	A	CG	A	T	T	A	G	G	T	G	A	T	C	T	G	C	GA	No Call
LA3-01	CT	A	A	C	A	T	A	No Call	G	G	C	AG	A	TC	C	T	A	C	A	AT
LA3-02	CT	A	A	G	A	No Call	T	No Call	G	G	C	AG	T	C	C	TC	A	C	A	AT
LA3-03	CT	A	A	CG	A	T	TA	A	G	G	C	A	T	C	C	T	G	C	GA	T
LA3-04	CT	A	A	CG	A	T	A	A	G	G	CT	AG	T	TC	CT	T	G	C	GA	T
LA3-05	T	A	A	CG	A	T	A	A	G	G	C	AG	T	T	C	T	G	C	A	AT
LA3-06	C	AG	A	CG	A	T	T	A	G	G	C	AG	T	TC	T	TC	A	C	A	AT
LA3-07	C	A	A	G	A	T	T	A	G	G	CT	A	TA	TC	T	T	G	C	A	AT
LA3-08	CT	A	A	G	A	T	T	A	G	G	C	AG	TA	C	T	T	A	C	A	T
LA3-09	T	A	A	C	A	T	A	A	G	G	CT	A	A	TC	T	T	G	C	G	No Call
LA3-10	CT	A	A	C	A	T	A	A	G	G	CT	AG	A	TC	T	T	G	C	A	T
LA3-11	CT	A	A	G	A	T	T	A	G	G	CT	A	TA	TC	T	T	G	C	GA	AT
LA3-12	C	A	A	G	A	T	TA	A	G	AG	T	AG	T	TC	CT	T	G	C	G	AT
LA3-13	T	A	A	C	A	T	A	A	G	G	T	AG	TA	TC	T	T	A	C	A	AT
LA3-14	CT	A	A	C	A	T	A	A	G	G	C	AG	TA	TC	C	T	G	C	A	AT
LA3-15	T	A	A	G	A	T	T	A	G	G	C	G	T	TC	CT	T	A	C	A	AT
LA3-16	T	A	A	C	A	T	T	A	G	G	CT	A	A	TC	CT	T	G	C	A	AT
LA3-17	CT	A	A	C	A	T	A	No Call	G	G	CT	AG	A	C	T	T	G	C	A	AT
LA3-18	T	A	A	C	A	T	T	A	G	G	C	AG	T	TC	T	T	G	C	GA	AT
LA3-19	T	A	A	G	A	T	T	A	G	G	T	G	T	C	C	TC	G	C	GA	AT
LA3-20	CT	A	A	C	A	T	T	No Call	G	AG	C	AG	T	TC	C	T	G	C	A	T
LA3-21	C	A	A	G	A	T	A	A	G	G	CT	AG	T	TC	C	T	G	C	A	AT
LA3-22	C	A	A	G	A	T	T	No Call	G	G	CT	G	T	TC	CT	T	G	C	A	T
LA3-23	C	A	A	G	A	T	T	A	G	G	CT	G	T	TC	CT	T	G	C	A	AT
LA3-24	CT	AG	A	G	A	T	TA	A	G	G	C	AG	A	TC	C	T	G	C	A	T
LA3-25	T	A	A	CG	A	T	A	A	G	G	T	AG	T	T	C	T	GA	C	A	AT
LA3-26	T	A	A	G	A	T	A	No Call	G	AG	C	AG	TA	TC	T	T	A	C	A	T
LA3-27	CT	A	A	CG	A	T	A	No Call	G	G	CT	A	A	TC	T	T	G	C	A	AT
LA3-28	T	A	A	C	A	T	A	No Call	G	G	T	AG	A	C	CT	T	G	C	A	T
LA3-29	CT	A	A	C	A	T	T	No Call	G	G	C	AG	TA	TC	T	T	G	C	A	T
LA3-30	CT	A	A	C	A	T	T	No Call	G	G	C	A	T	TC	CT	TC	G	C	A	T
LA3-31	T	A	A	G	A	T	A	A	G	G	T	AG	T	TC	T	T	G	C	GA	T
LA3-32	C	AG	A	G	T	T	A	A	G	G	C	AG	TA	TC	T	T	G	C	A	AT
LA3-33	C	A	A	C	A	T	T	A	G	G	C	G	T	T	T	T	G	C	GA	AT
LA3-34	CT	AG	A	G	A	T	A	No Call	G	AG	CT	G	T	C	C	T	G	C	A	T
LS1-01	C	AG	A	C	A	T	T	No Call	No Call	G	T	A	A	T	T	T	A	C	A	No Call
LS1-02	T	A	A	C	A	T	T	No Call	G	G	T	AG	T	TC	C	T	G	C	GA	AT
LS1-03	T	A	A	G	A	T	T	No Call	G	G	CT	AG	TA	C	T	TC	G	C	G	AT
LS1-04	CT	A	A	G	A	T	T	A	G	G	T	A	T	C	C	T	A	C	GA	T
LS1-05	CT	AG	A	C	A	T	A	No Call	G	AG	C	G	A	C	C	TC	A	C	A	AT
LS1-06	CT	A	A	G	A	T	T	A	G	G	T	AG	TA	TC	CT	T	A	C	G	AT
LS1-07	C	A	A	G	A	T	TA	No Call	G	G	T	A	A	TC	T	T	A	C	A	T
LS1-08	CT	A	A	G	No Call	T	TA	No Call	GA	G	C	G	T	TC	C	T	G	C	A	AT
LS1-09	CT	A	A	C	A	T	TA	No Call	No Call	G	T	G	A	TC	C	TC	G	C	GA	T
LS1-10	T	A	A	G	A	T	T	No Call	G	G	CT	AG	T	TC	C	T	A	C	A	T
LS1-11	T	A	A	G	A	T	A	No Call	G	AG	C	AG	A	TC	C	T	A	C	A	AT
LS1-12	CT	A	A	G	A	T	A	No Call	G	G	CT	AG	T	TC	C	T	G	C	GA	AT
LS1-13	CT	A	A	CG	A	T	T	No Call	G	G	CT	AG	A	TC	T	T	A	C	GA	AT
LS1-14	CT	A	A	C	A	T	TA	No Call	GA	G	CT	AG	A	TC	C	T	A	C	A	AT
LS1-15	CT	A	A	G	A	T	T	No Call	G	G	CT	AG	A	C	T	T	G	C	A	AT
LS1-16	CT	A	A	CG	No Call	No Call	TA	No Call	G	A	No Call	AG	No Call	C	No Call	TC	No Call	C	A	No Call
LS1-17	CT	A	A	C	No Call	T	T	No Call	G	G	C	AG	T	T	C	T	A	C	A	AT
LS1-18	CT	A	A	C	T	No Call	T	No Call	G	A	T	AG	No Call	C	C	T	GA	C	A	No Call
LS1-19	C	A	A	G	A	No Call	T	No Call	No Call	G	T	AG	T	TC	T	T	G	C	A	AT
LS1-20	CT	A	A	CG	A	T	TA	No Call	G	G	C	G	T	TC	C	T	G	C	A	AT
LS1-21	T	A	A	C	A	T	T	No Call	GA	G	C	AG	T	T	CT	TC	G	C	A	No Call
LS1-22	CT	A	A	G	A	T	TA	No Call	G	G	C	AG	T	TC	C	T	G	C	A	T
LS1-23	CT	A	A	C	T	T	A	No Call	No Call	G	CT	G	T	C	C	T	G	C	G	AT
LS1-24	T	A	A	G	No Call	No Call	T	No Call	G	G	C	A	T	TC	C	T	A	C	A	T
LS1-25	CT	A	A	C	No Call	No Call	TA	No Call	G	A	No Call	AG	No Call	No Call	No Call	T	No Call	C	A	No Call
LS1-26	C	A	A	C	TA	T	A	No Call	G	G	C	G	T	TC	CT	TC	A	C	A	No Call
LS1-27	C	AG	A	C	T	No Call	T	No Call	A	A	CT	AG	No Call	No Call	No Call	T	No Call	No Call	A	T
LS1-28	CT	A	A	G	A	T	A	No Call	G	AG	C	G	TA	TC	T	T	A	C	A	T
LS1-29	T	A	A	CG	A	T	A	A	G	G	CT	AG	T	T	C	T	G	C	A	AT
LS1-30	CT	A	A	C	T	T	A	No Call	GA	G	C	A	A	TC	T	T	G	C	A	No Call
LS2-01	T	A	A	G	A	T	TA	A	G	G	C	AG	T	TC	C	T	A	C	A	AT
LS2-02	CT	A	A	CG	A	T	A	No Call	G	G	C	AG	TA	TC	T	T	G	C	GA	T
LS2-03	C	A	A	G	A	T	T	No Call	G	G	C	G	T	T	CT	TC	G	C	A	T
LS2-04	C	A	A	G	A	T	TA	A	G	G	CT	G	T	TC	T	T	G	C	A	T
LS2-05	C	A	A	G	A	T	TA	No Call	No Call	G	CT	A	T	T	T	T	G	C	A	No Call
LS2-06	CT	AG	A	C	A	T	TA	No Call	G	G	T	G	T	T	C	T	A	C	A	AT
LS2-07	CT	A	A	G	A	T	T	No Call	G	G	C	A	TA	TC	C	T	A	C	GA	No Call
LS2-08	CT	A	A	G	A	T	T	A	G	G	T	A	T	C	T	T	G	C	GA	T
LS2-09	T	A	A	G	A	T	A	No Call	G	G	C	G	TA	T	T	T	G	C	A	AT
LS2-10	T	A	A	G	A	T	A	No Call	G	G	C	G	A	T	T	T	G	C	A	No Call
LS2-11	T	A	A	CG	A	T	TA	A	G	G	C	AG	A	T	C	T	G	C	A	T
LS2-12	C	A	A	G	A	T	A	A	G	G	CT	G	TA	TC	CT	T	A	C	G	T
LS2-13	CT	AG	A	G	T	T	TA	No Call	G	G	T	AG	A	C	T	T	GA	C	A	T
LS2-14	CT	A	A	C	A	T	T	A	G	G	C	G	A	TC	C	T	G	C	A	AT
LS2-15	CT	A	A	C	A	T	A	A	G	G	C	A	A	C	CT	T	G	C	A	AT
LS2-16	T	A	A	G	A	T	T	No Call	G	G	CT	AG	A	T	T	T	G	C	A	AT
LS2-17	CT	AG	A	G	A	T	A	A	G	G	CT	AG	TA	C	T	T	G	C	A	T
LS2-18	CT	A	A	C	A	T	T	No Call	G	G	T	A	A	TC	C	T	A	C	A	AT
LS2-19	CT	A	A	C	A	T	TA	A	G	G	CT	AG	T	TC	C	T	G	C	A	AT
LS2-20	CT	A	A	C	A	T	TA	A	G	G	CT	AG	TA	TC	C	T	A	C	A	AT
LS2-21	CT	A	A	CG	A	T	T	No Call	G	G	CT	G	TA	T	C	T	G	C	GA	T
LS2-22	C	A	A	C	A	T	TA	A	G	G	C	AG	T	T	T	T	A	C	A	AT
LS2-23	T	A	A	CG	A	T	A	A	G	AG	C	AG	TA	TC	C	T	G	C	GA	T
LS2-24	T	A	A	C	A	T	A	A	G	G	C	G	T	T	T	T	GA	C	A	AT
LS2-25	CT	A	A	G	A	T	T	No Call	G	G	T	AG	T	C	CT	TC	A	C	A	AT
LS2-26	C	A	A	CG	A	T	T	No Call	G	G	C	AG	A	TC	C	T	G	C	A	AT
LS2-27	T	A	A	G	A	T	T	No Call	G	G	T	AG	T	C	T	TC	A	C	A	T
LS2-28	CT	A	A	C	A	T	T	A	G	G	C	G	TA	T	C	T	G	C	G	AT
LS2-29	CT	A	A	C	A	T	T	A	G	AG	T	G	TA	T	C	T	G	C	GA	AT
LS2-30	T	A	A	C	T	T	T	No Call	G	G	CT	AG	T	C	CT	T	A	C	A	AT
LS2-31	T	A	A	C	A	T	A	A	G	G	CT	AG	TA	T	C	T	G	C	A	T
LS2-32	T	A	A	CG	T	T	TA	A	G	AG	C	A	A	TC	CT	T	G	C	A	AT
LS2-33	T	A	A	C	A	T	T	No Call	G	G	C	G	TA	T	T	TC	G	C	A	T
LS2-34	C	G	A	C	A	T	TA	No Call	G	G	C	AG	A	TC	C	C	G	C	A	T
LS2-35	CT	A	A	CG	T	T	T	A	G	G	CT	A	T	C	C	T	A	C	A	AT
N01	CT	A	A	G	A	T	T	A	G	G	C	G	T	TC	C	T	G	C	A	AT
N02	T	AG	A	C	A	T	T	A	G	G	C	AG	T	TC	C	T	G	C	A	T
N03	T	A	A	C	No Call	T	A	A	G	G	C	AG	T	TC	CT	T	G	C	A	AT
N04	CT	A	A	G	A	T	T	No Call	G	AG	CT	A	A	C	C	TC	G	C	G	No Call
N05	CT	AG	A	CG	A	T	TA	No Call	G	G	CT	A	T	T	C	T	G	C	A	AT
N06	T	AG	A	G	A	T	TA	No Call	G	G	C	A	TA	T	C	T	G	C	A	AT
N07	T	G	A	G	TA	T	T	No Call	No Call	G	C	AG	T	TC	T	T	G	C	A	T
N08	CT	G	A	C	No Call	T	T	No Call	G	G	C	AG	T	TC	T	T	G	C	A	AT
N09	T	A	A	C	A	T	A	No Call	G	G	C	AG	T	TC	T	T	G	C	A	AT
N10	CT	A	A	C	A	T	T	No Call	GA	G	CT	G	T	TC	CT	T	G	C	A	T
N11	No Call	A	A	CG	No Call	No Call	T	No Call	G	A	No Call	A	TA	No Call	No Call	TC	No Call	C	A	No Call
N12	CT	AG	A	C	A	T	A	No Call	G	G	C	AG	T	TC	T	T	G	C	A	AT
N13	CT	A	A	G	T	T	T	No Call	G	G	C	AG	A	C	C	T	G	C	GA	T
N14	C	A	A	G	T	T	T	No Call	No Call	G	C	G	A	C	C	TC	G	C	G	T
N15	C	A	A	G	T	T	T	No Call	G	G	C	AG	A	T	C	TC	G	C	A	T
N16	C	A	A	G	A	T	T	No Call	G	G	C	G	T	TC	C	TC	G	C	GA	T
N17	CT	AG	A	C	T	T	T	No Call	G	G	C	AG	T	T	T	T	G	C	A	T
N18	C	A	A	G	No Call	No Call	TA	No Call	No Call	A	No Call	A	T	C	No Call	TC	No Call	No Call	A	No Call
N19	T	A	A	C	A	T	T	No Call	G	G	C	AG	T	TC	CT	T	G	C	A	T
N20	CT	AG	A	G	A	T	A	No Call	G	G	CT	A	T	T	CT	T	G	C	A	AT
N21	CT	A	A	G	A	T	TA	No Call	G	G	C	AG	T	TC	CT	T	G	C	A	T
N22	CT	A	A	C	A	T	T	A	G	G	C	AG	T	TC	C	T	G	C	A	T
N23	T	AG	A	G	A	T	T	No Call	G	G	C	AG	T	TC	T	T	G	C	A	T
N24	CT	A	A	C	A	T	T	No Call	G	G	C	AG	T	T	C	T	G	C	A	AT
N25	CT	A	A	G	T	T	T	No Call	G	G	C	G	T	TC	C	TC	G	C	A	No Call
N26	No Call	A	A	CG	No Call	No Call	T	No Call	No Call	A	No Call	A	No Call	No Call	No Call	T	No Call	No Call	A	No Call
N27	No Call	No Call	A	G	No Call	No Call	T	No Call	G	A	No Call	A	No Call	No Call	No Call	T	G	C	A	No Call
N28	T	AG	A	C	A	T	T	No Call	G	G	C	AG	T	TC	T	T	G	C	A	AT
N29	CT	A	A	G	A	T	T	A	G	G	C	AG	A	TC	C	T	G	C	G	T
N30	CT	A	A	C	A	T	TA	A	No Call	G	C	A	T	T	T	T	G	C	A	T
N31	T	A	A	C	A	T	T	A	G	G	C	AG	T	T	C	T	G	C	A	T
N32	CT	A	A	G	T	T	T	No Call	G	G	C	AG	A	C	C	T	G	C	GA	T
N33	CT	G	A	C	A	T	A	No Call	G	G	C	AG	T	TC	T	T	G	C	A	No Call
N34	C	A	A	G	T	T	T	No Call	G	G	C	A	A	C	C	TC	G	C	GA	T
NA1-01	CT	A	A	G	A	T	A	A	G	G	C	A	A	T	CT	T	G	C	A	T
NA1-02	T	G	A	C	TA	T	A	A	G	G	C	AG	T	TC	C	T	G	C	A	AT
NA1-03	C	A	A	G	T	T	T	No Call	No Call	AG	C	AG	A	C	C	TC	G	C	A	T
NA1-04	CT	A	A	C	A	T	TA	A	G	G	C	AG	T	TC	C	T	G	C	A	T
NA1-05	T	AG	A	C	A	T	A	No Call	GA	G	C	AG	T	T	T	T	G	C	A	No Call
NA1-06	T	A	A	G	A	T	TA	No Call	G	G	C	A	T	T	T	T	G	C	GA	T
NA1-07	T	G	A	C	A	T	A	A	G	G	C	A	A	T	CT	T	G	C	GA	AT
NA1-08	CT	A	A	C	T	T	T	A	G	G	CT	G	A	T	CT	T	G	C	GA	T
NA1-09	CT	A	A	G	T	T	T	A	G	AG	CT	AG	A	C	C	TC	G	C	GA	No Call
NA1-10	CT	A	A	G	A	T	A	No Call	G	G	CT	A	TA	T	CT	T	G	C	GA	T
NA1-11	T	G	A	C	T	T	T	No Call	G	G	C	AG	T	T	T	T	G	C	A	AT
NA1-12	CT	A	A	C	T	T	T	A	G	G	C	AG	T	TC	T	T	G	C	A	T
NA1-13	CT	A	A	G	No Call	No Call	TA	No Call	G	A	No Call	A	TA	No Call	No Call	TC	GA	No Call	A	No Call
NA1-14	CT	AG	A	C	A	T	TA	No Call	G	G	C	A	TA	T	C	T	G	C	A	T
NA1-15	CT	A	A	G	A	T	T	No Call	G	G	C	AG	T	TC	C	T	G	C	A	T
NA1-16	T	A	A	C	A	T	A	No Call	G	G	CT	A	TA	T	C	T	G	C	A	T
NA1-17	CT	G	A	G	A	T	A	A	G	G	C	A	A	T	CT	T	G	C	A	T
NA1-18	C	A	A	G	A	T	T	A	G	G	CT	A	A	TC	C	T	G	C	G	T
NA1-19	C	A	A	CG	TA	No Call	T	No Call	A	AG	C	A	A	T	C	T	G	C	GA	T
NA1-20	T	A	A	C	No Call	T	T	No Call	G	G	C	AG	T	TC	C	T	G	C	A	T
NA1-21	CT	G	A	G	T	T	TA	No Call	GA	G	C	AG	T	T	C	T	G	C	A	AT
NA1-22	T	G	A	C	TA	T	TA	No Call	G	G	C	AG	T	T	C	T	G	C	A	No Call
NA1-23	T	G	A	C	No Call	T	A	No Call	G	G	C	AG	T	TC	T	T	G	C	A	AT
NA1-24	T	A	A	C	T	T	T	A	G	G	C	AG	T	TC	T	T	G	C	A	T
NA1-25	T	G	A	C	A	T	T	No Call	G	G	C	AG	T	TC	C	T	G	C	A	T
NA1-26	T	G	A	G	A	T	A	No Call	G	G	C	AG	T	T	C	T	G	C	A	T
NA1-27	CT	A	A	C	A	T	TA	No Call	G	G	C	AG	T	TC	C	T	G	C	A	T
NA1-28	T	AG	A	C	A	T	TA	No Call	G	G	C	AG	T	TC	C	T	G	C	A	T
NA1-29	T	AG	A	G	A	T	T	No Call	G	G	C	AG	T	TC	C	T	G	C	A	AT
NA1-30	T	AG	A	C	No Call	T	TA	No Call	G	G	C	AG	T	TC	C	T	G	C	A	T
NA2-01	CT	A	A	C	A	T	T	No Call	G	G	C	AG	T	T	T	T	G	C	A	T
NA2-02	CT	AG	A	C	A	T	A	A	G	G	C	A	T	T	CT	T	G	C	A	T
NA2-03	T	G	A	C	A	T	TA	A	G	G	CT	A	A	T	C	T	G	C	GA	T
NA2-04	CT	A	A	G	A	T	T	A	No Call	G	C	AG	T	TC	T	T	G	C	A	T
NA2-05	CT	A	A	C	No Call	T	TA	No Call	A	AG	C	AG	T	TC	T	T	G	C	A	T
NA2-06	CT	A	A	C	TA	T	A	No Call	G	G	C	AG	T	TC	T	T	G	C	A	No Call
NA2-07	T	AG	A	G	A	T	A	No Call	GA	G	C	A	A	T	CT	T	G	C	A	T
NA2-09	T	A	A	C	T	T	TA	No Call	G	G	C	AG	T	TC	T	T	G	C	A	AT
NA2-10	CT	G	A	G	No Call	T	TA	No Call	No Call	G	C	AG	T	TC	T	T	G	C	A	AT
NA2-11	CT	A	A	C	A	T	T	No Call	GA	G	C	AG	T	TC	C	T	G	C	A	T
NA2-12	CT	A	A	G	A	T	T	No Call	No Call	G	C	AG	T	TC	T	T	G	C	A	T
NA2-14	T	G	A	C	A	T	TA	No Call	G	G	C	AG	T	TC	CT	T	G	C	A	T
NA2-15	CT	A	A	C	A	T	T	No Call	G	G	C	AG	T	T	T	T	G	C	A	No Call
NA2-16	T	AG	A	C	A	T	T	No Call	G	G	C	AG	T	T	T	T	G	C	A	T
NA2-17	T	AG	A	C	A	T	TA	No Call	G	G	C	AG	T	TC	CT	T	G	C	A	T
NA2-18	CT	AG	A	C	TA	No Call	T	No Call	GA	G	C	A	TA	T	C	T	G	C	A	AT
NA2-19	CT	A	A	G	A	T	A	No Call	G	G	C	A	T	T	T	T	G	C	A	T
NA2-20	T	A	A	C	A	T	T	No Call	G	G	C	AG	T	TC	T	T	G	C	A	T
NA2-21	T	AG	A	CG	A	T	A	A	G	G	CT	A	TA	T	C	T	G	C	GA	AT
NA2-22	CT	A	A	C	No Call	No Call	T	No Call	GA	G	C	AG	T	TC	T	T	G	C	A	T
NA2-23	T	A	A	No Call	T	No Call	T	No Call	G	A	No Call	A	T	No Call	No Call	T	No Call	C	No Call	T
NA2-24	C	AG	A	G	No Call	No Call	TA	No Call	No Call	A	No Call	A	TA	No Call	C	T	No Call	C	A	No Call
NA2-25	No Call	A	A	G	T	No Call	T	No Call	No Call	A	No Call	A	No Call	C	C	TC	No Call	C	A	No Call
NA2-27	No Call	A	A	G	T	No Call	T	No Call	G	A	No Call	A	T	TC	No Call	TC	No Call	C	A	No Call
NA2-28	T	AG	A	C	A	T	A	A	G	G	C	AG	T	TC	C	T	G	C	A	AT
NA2-29	T	A	A	C	A	T	A	A	G	G	C	AG	T	T	C	T	G	C	A	T
NA2-30	No Call	A	A	CG	No Call	No Call	TA	No Call	No Call	A	No Call	A	TA	No Call	No Call	TC	No Call	No Call	A	No Call
NA2-31	C	A	A	G	No Call	No Call	TA	No Call	No Call	A	No Call	A	No Call	C	C	TC	GA	No Call	A	No Call
NA2-32	T	G	A	G	A	T	TA	No Call	No Call	G	C	AG	T	TC	T	T	G	C	A	T
NA2-33	CT	A	A	C	A	T	TA	A	G	G	C	A	T	T	C	T	G	C	G	T
NA2-37	T	G	A	G	A	T	A	A	G	G	C	AG	T	TC	C	T	G	C	A	AT
NA2-38	T	G	A	C	A	T	T	A	G	G	C	AG	T	TC	C	T	G	C	A	AT
NA2-39	T	G	A	C	A	T	TA	No Call	G	G	C	AG	T	TC	T	T	G	C	A	T
NA2-41	CT	A	A	C	A	T	T	A	G	G	C	AG	T	TC	T	T	G	C	A	AT
NS1-01	T	G	A	C	TA	No Call	T	No Call	GA	G	C	AG	T	T	C	T	G	C	A	No Call
NS1-02	T	A	A	C	A	T	T	No Call	No Call	G	C	AG	T	TC	T	T	G	C	A	T
NS1-03	CT	G	A	C	T	T	T	No Call	G	G	C	AG	T	TC	C	T	G	C	A	No Call
NS1-04	CT	AG	A	C	A	T	T	No Call	G	G	C	AG	T	TC	T	T	G	C	A	AT
NS1-05	C	A	A	G	T	No Call	TA	No Call	G	A	No Call	A	TA	No Call	No Call	TC	No Call	No Call	A	No Call
NS1-06	T	G	A	C	A	T	T	No Call	G	G	C	AG	T	TC	T	T	G	C	A	T
NS1-07	T	A	A	G	A	No Call	T	No Call	GA	G	C	AG	T	T	C	T	G	C	A	T
NS1-08	C	A	A	CG	No Call	No Call	TA	A	G	A	No Call	A	T	No Call	No Call	TC	A	No Call	A	No Call
NS1-09	T	G	A	C	A	No Call	T	No Call	GA	G	C	AG	T	T	C	T	G	C	A	No Call
NS1-10	T	AG	A	G	A	No Call	TA	No Call	G	G	C	AG	T	TC	T	T	G	C	A	AT
NS1-11	CT	G	A	C	A	T	A	No Call	G	G	C	AG	T	TC	C	T	G	C	A	T
NS1-12	C	A	A	C	A	T	T	No Call	G	AG	C	AG	A	T	C	T	G	C	G	AT
NS1-13	T	G	A	C	TA	No Call	T	No Call	GA	G	C	AG	No Call	T	T	T	G	C	A	AT
NS1-14	T	A	A	G	A	T	T	No Call	G	G	C	AG	T	TC	T	T	G	C	A	AT
NS1-15	CT	A	A	C	A	T	T	No Call	G	AG	CT	G	T	C	C	T	G	C	A	No Call
NS1-16	CT	AG	A	G	A	T	T	No Call	G	G	C	AG	T	T	T	T	G	C	A	AT
NS1-17	T	AG	A	C	A	T	TA	A	G	G	C	AG	T	TC	T	T	G	C	A	AT
NS1-18	CT	G	A	C	A	T	A	A	G	G	C	A	A	T	C	T	G	C	G	AT
NS1-19	T	G	A	C	A	T	T	No Call	G	G	C	AG	T	TC	C	T	G	C	A	AT
NS1-20	T	AG	A	C	A	T	TA	No Call	G	G	C	AG	T	T	C	T	G	C	A	AT
NS1-21	T	G	A	C	T	T	A	No Call	G	G	C	AG	T	TC	C	T	G	C	A	AT
NS1-22	T	AG	A	C	No Call	T	T	A	G	G	C	AG	T	T	C	T	G	C	A	T
NS1-23	T	G	A	C	A	T	TA	No Call	G	G	C	AG	T	TC	T	T	G	C	A	AT
NS1-24	T	G	A	G	A	T	TA	A	G	G	C	AG	T	TC	C	T	G	C	A	AT
NS1-25	C	A	A	G	T	No Call	TA	No Call	No Call	A	No Call	A	TA	No Call	No Call	TC	No Call	No Call	A	No Call
NS1-26	T	AG	A	C	A	T	T	No Call	G	G	C	AG	T	T	T	T	G	C	A	AT
NS1-27	T	G	A	C	No Call	T	TA	No Call	G	G	C	AG	T	T	C	T	G	C	A	AT
NS1-28	C	A	A	C	A	T	T	No Call	G	G	C	AG	A	TC	C	TC	G	C	A	T
NS1-29	CT	AG	A	C	A	T	A	No Call	G	G	C	A	T	T	T	T	G	C	GA	AT
NS1-30	T	A	A	G	A	T	T	No Call	G	G	C	AG	T	TC	T	T	G	C	A	T
NS2-01	T	G	A	C	T	T	T	A	G	G	C	AG	T	TC	C	T	G	C	A	AT
NS2-02	CT	AG	A	C	A	T	T	A	G	G	C	AG	T	TC	T	T	G	C	A	AT
NS2-03	T	A	A	C	A	T	T	A	G	G	C	AG	T	T	T	T	G	C	A	T
NS2-04	T	A	A	C	T	T	T	No Call	G	G	C	AG	T	TC	T	T	G	C	A	T
NS2-05	T	A	A	C	A	T	TA	A	G	G	C	AG	T	TC	C	T	G	C	A	T
NS2-06	T	A	A	C	A	T	A	No Call	G	G	C	AG	T	TC	CT	T	G	C	A	T
NS2-07	CT	AG	A	C	A	T	A	A	G	G	C	A	T	T	CT	T	G	C	GA	T
NS2-08	No Call	No Call	No Call	No Call	No Call	No Call	No Call	No Call	No Call	No Call	No Call	No Call	No Call	No Call	No Call	No Call	No Call	No Call	No Call	No Call
NS2-09	CT	A	A	C	A	T	T	No Call	G	G	C	AG	T	T	C	T	G	C	A	AT
NS2-10	CT	G	A	C	A	T	T	No Call	G	G	C	AG	T	T	C	T	G	C	A	T
NS2-11	T	G	A	C	A	T	T	A	G	G	C	AG	T	TC	C	T	G	C	A	AT
NS2-12	CT	A	A	CG	A	T	TA	No Call	G	G	CT	A	A	T	T	T	G	C	A	T
NS2-13	CT	G	A	C	A	T	T	No Call	G	G	C	AG	T	TC	CT	T	G	C	A	T
NS2-14	CT	AG	A	G	A	T	TA	No Call	G	G	C	AG	T	TC	T	T	G	C	A	T
NS2-15	CT	AG	A	G	A	T	T	No Call	G	G	C	AG	T	TC	T	T	G	C	A	T
NS2-16	T	AG	A	C	A	T	A	A	G	G	C	A	T	T	C	T	G	C	G	AT
NS2-17	CT	G	A	C	No Call	T	T	A	G	G	C	AG	T	TC	T	T	G	C	A	T
NS2-18	CT	G	A	G	A	T	T	A	G	G	C	AG	T	T	C	T	G	C	A	T
NS2-19	T	AG	A	C	A	T	A	No Call	G	G	C	AG	T	TC	C	T	G	C	A	No Call
NS2-20	T	G	A	G	TA	No Call	T	No Call	GA	G	C	AG	T	TC	C	T	G	C	A	AT
NS2-21	CT	A	A	G	A	T	TA	A	G	G	CT	A	A	T	T	T	G	C	GA	AT
NS2-22	CT	AG	A	G	A	T	A	No Call	G	G	C	AG	T	TC	C	T	G	C	A	AT
NS2-23	T	AG	A	G	A	T	A	A	G	G	C	AG	T	TC	T	T	G	C	A	T
NS2-24	T	AG	A	C	A	T	T	A	G	G	C	AG	T	T	T	T	G	C	A	T
NS2-25	C	A	A	C	A	T	T	A	G	G	C	AG	T	TC	CT	T	G	C	A	AT
NS2-26	T	G	A	C	A	T	T	No Call	G	G	C	AG	T	TC	T	T	G	C	A	T
NS2-27	CT	G	A	C	A	T	T	No Call	G	G	C	AG	T	TC	T	T	G	C	A	AT
NS2-28	CT	AG	A	G	A	T	A	No Call	G	G	CT	A	T	T	CT	T	G	C	GA	No Call
NS2-29	CT	A	A	C	A	T	T	No Call	G	G	C	AG	T	TC	T	T	G	C	A	AT
NS2-30	T	AG	A	C	A	T	T	No Call	G	G	C	AG	T	TC	C	T	G	C	A	T
NS3-01	T	G	A	C	No Call	T	T	No Call	G	G	C	AG	T	TC	T	T	G	C	A	AT
NS3-02	T	AG	A	C	A	T	T	No Call	G	G	C	AG	T	T	T	T	G	C	A	AT
NS3-03	T	A	A	G	A	T	T	No Call	G	G	C	AG	T	TC	C	T	G	C	A	T
NS3-04	CT	A	A	G	A	T	T	No Call	G	G	C	AG	T	TC	T	T	G	C	A	T
NS3-05	T	G	A	C	A	T	T	A	G	G	C	AG	T	TC	CT	T	G	C	A	AT
NS3-06	T	A	A	C	A	T	TA	A	G	G	CT	A	T	T	T	T	G	C	G	AT
NS3-07	T	G	A	C	A	T	T	A	G	G	C	AG	T	T	C	T	G	C	A	T
NS3-08	T	G	A	C	A	T	A	No Call	G	G	C	AG	T	TC	T	T	G	C	A	T
NS3-09	T	AG	A	CG	A	T	TA	No Call	G	G	C	A	T	T	T	T	G	C	GA	AT
NS3-10	CT	AG	A	C	A	T	A	No Call	G	G	C	A	A	T	T	T	G	C	G	AT
NS3-11	CT	A	A	C	A	T	A	No Call	G	G	C	AG	T	T	C	T	G	C	A	AT
NS3-12	CT	AG	A	G	A	T	T	A	G	G	C	AG	T	TC	T	T	G	C	A	T
NS3-13	T	G	A	C	A	T	TA	No Call	G	G	C	AG	T	TC	T	T	G	C	A	AT
NS3-14	T	AG	A	G	A	T	TA	No Call	G	G	C	AG	T	TC	T	T	G	C	A	T
NS3-15	T	G	A	G	T	T	TA	A	G	G	C	AG	T	TC	T	T	G	C	A	T
NS3-16	T	G	A	C	A	T	A	No Call	G	G	C	AG	T	TC	T	T	G	C	A	T
NS3-17	CT	G	A	C	A	T	T	No Call	G	G	C	AG	T	T	C	T	G	C	A	AT
NS3-18	CT	AG	A	G	TA	T	TA	No Call	G	G	C	AG	T	T	CT	T	G	C	A	T
NS3-19	T	G	A	C	A	T	A	No Call	G	G	CT	A	TA	T	C	T	G	C	GA	AT
NS3-20	CT	G	A	C	A	T	A	A	G	G	C	AG	T	TC	C	T	G	C	A	AT
NS3-21	T	AG	A	G	A	T	T	No Call	G	G	C	AG	T	TC	C	T	G	C	A	T
NS3-22	T	AG	A	C	A	T	A	No Call	G	G	C	AG	T	TC	T	T	G	C	A	T
NS3-23	T	A	A	C	A	T	TA	No Call	No Call	G	C	AG	T	T	C	T	G	C	A	T
NS3-24	CT	A	A	C	No Call	T	A	No Call	No Call	G	C	AG	T	TC	C	T	G	C	A	T
NS3-25	T	G	A	G	No Call	No Call	T	No Call	GA	G	C	AG	T	TC	T	T	G	C	A	T
Ttoal No Call	8	3	2	2	32	38	7	227	24	2	19	1	10	14	16	1	16	11	2	44
