# Supplementary material for: A common garden experiment supports a genetic component underlying the increased resilience of common cockle (Cerastoderma edule) to the parasite Marteilia cochillia
Source: Evol Appl. 2023 Oct 17;16(11):1789–804. doi: 10.1111/eva.13601 (PMC10681494; doi:10.1111/eva.13601)
Supplement: Supplementary file 9 — Table S3. [file EVA-16-1789-s007.xlsx]

## Sheet: He
Table S3: Genetic diversity and genetic differentiation (FST) per locus in the samples from the common gardern experiment in common cockle (Cerastoderma edule) in response to a marteiliosis outbreak; He: expected heterozygosity; Ho: observed heterozygosity; FIS: intrapopulation fixation index. Selection strategy of SNPs from Pampín et al. (2023), PG: population genomics and TRANSC: transcriptomic…
SNP selection strategy	SNP ID	Chr	Position	Annotation closest gene	L	LS1	LS2	LA1	LA2	LA3	N	NS1	NS2	NS3	NA1	NA2	Average
TRANSC	CE46	1	18985767	cyclic nucleotide-binding domain-containing protein 2-like	0.5	0.5	0.49	0.49	0.49	0.5	0.49	0.41	0.41	0.27	0.42	0.41	0.448333
TRANSC	CE28	1	25594873	Kazal-like domain-containing protein	0.46	0.44	0.49	0.49	0.39	0.5	0.42	0.39	0.48	0.48	0.49	0.5	0.460833
TRANSC	CE20	1	39526950	2-aminoethylphosphonate--pyruvate transaminase	0.21	0.1	0.13	0.1	0.21	0.11	0.33	0.5	0.5	0.48	0.47	0.44	0.298333
TRANSC	CE38	10	30619312	monoacylglycerol lipase ABHD6-like	0	0	0	0	0	0	0	0	0	0	0	0	0
TRANSC	CE51	10	37612300	proton myo-inositol cotransporter-like isoform X1	0.33	0.38	0.18	0.39	0.23	0.4	0.5	0.3	0.5	0.5	0.5	0.44	0.3875
TRANSC	CE53	11	2619576	Metalloendopeptidase	0.48	0.5	0.5	0.49	0.45	0.5	0.5	0.41	0.41	0.45	0.49	0.46	0.47
PG	CE11	11	30895196	<250kb from gene: Beta-N-acetylhexosaminidase	0.24	0.3	0.2	0.37	0.11	0.06	0.39	0.3	0.16	0.13	0.44	0.29	0.249167
PG	CE45	5	16875429	HMG box-containing protein C19G7.04-like	0.46	0.36	0.44	0.34	0.36	0.38	0.47	0.47	0.41	0.48	0.5	0.49	0.43
PG	CE9	12	28518329	<250kb from gene: Poly [ADP-ribose] polymerase	0.17	0.03	0.18	0.1	0.11	0.18	0	0	0	0	0	0	0.0641667
TRANSC	CE27	13	24547378	3-ketoacyl-CoA thiolase, mitochondrial	0.09	0.13	0.09	0.26	0.11	0.06	0	0	0	0	0	0	0.0616667
TRANSC	CE54	13	2926422	CDGSH iron-sulfur domain-containing protein 3, mitochondrial	0.31	0.34	0.24	0.45	0.4	0.39	0.19	0.07	0.12	0.11	0.1	0.11	0.235833
PG	CE10	8	22273380	<250kb from gene: F-box only protein 21-like	0.14	0.11	0.13	0.12	0.16	0.17	0	0	0.04	0	0	0	0.0725
TRANSC	CE49	14	17636263	Peptidylglycine monooxygenase	0	0	0	0.04	0.06	0	0	0	0	0	0	0	0.00833333
TRANSC	CE36	14	33337974	sodium- and chloride-dependent glycine transporter 1-like	0.5	0.48	0.49	0.44	0.39	0.5	0.34	0.41	0.43	0.5	0.49	0.48	0.454167
PG	CE2	14	24563619	Receptor protein-tyrosine kinase	0.5	0.26	0.5	0.5	0.41	0.19	0.43	0.49	0.48	0.5	0.49	0.44	0.4325
TRANSC	CE13	15	30613820	Golgin subfamily A member 2	0.26	0.2	0.26	0.15	0.25	0.21	0.2	0.04	0.03	0	0	0	0.133333
TRANSC	CE37	15	8876009	Microsomal glutathione S-transferase	0	0	0	0	0	0	0	0	0	0	0	0	0
TRANSC	CE34	16	14033842	NFX1-type zinc finger-containing protein 1-like	0	0.2	0	0	0	0	0.03	0.13	0.03	0.04	0.13	0.2	0.0633333
TRANSC	CE16	16	19735623	thymidylate kinase-like	0.23	0.3	0.08	0.15	0.11	0.11	0.23	0.23	0	0	0.15	0.31	0.158333
TRANSC	CE30	16	3928743	Tumor necrosis factor ligand superfamily member 10	0.48	0.49	0.46	0.49	0.49	0.46	0.12	0.04	0.1	0.08	0.16	0.07	0.286667
TRANSC	CE12	18	16983304	Cysteine dioxygenase	0	0	0	0	0	0	0	0	0	0	0	0	0
TRANSC	CE23	18	20951750	Cathepsin L	0.44	0.49	0.49	0.47	0.47	0.5	0.41	0.35	0.47	0.4	0.4	0.41	0.441667
TRANSC	CE44	19	13393947	Nuclear receptor subfamily 4 group A member 2 (Fragment)	0.49	0.5	0.49	0.45	0.5	0.5	0.49	0.49	0.49	0.49	0.45	0.43	0.480833
TRANSC	CE25	2	24806853	Serine palmitoyltransferase-1	0.45	0.48	0.5	0.46	0.48	0.46	0.38	0.24	0.13	0.11	0.44	0.22	0.3625
TRANSC	CE22	2	31820629	LOW QUALITY PROTEIN: uncharacterized protein LOC111119482	0.5	0.5	0.5	0.5	0.5	0.49	0.5	0.47	0.5	0.48	0.47	0.5	0.4925
TRANSC	CE35	2	38523750	Regulator of chromosome condensation	0.49	0.49	0.49	0.49	0.48	0.49	0.5	0.42	0.44	0.42	0.41	0.46	0.465
TRANSC	CE52	2	5582531	cholesterol 25-hydroxylase-like	0.46	0.46	0.5	0.48	0.46	0.49	0.47	0.49	0.5	0.48	0.41	0.5	0.475
PG	CE8	3	10407569	<250kb from gene: 3'-phosphoadenosine-5'-phosphosulfate synthase	0.21	0.26	0.32	0.26	0.21	0.29	0.46	0.18	0.12	0.08	0.27	0.06	0.226667
PG	CE3	13	11945836	Oxysterol-binding protein	0.49	0.44	0.45	0.45	0.42	0.46	0.5	0.48	0.5	0.5	0.49	0.49	0.4725
PG	CE1	10	15677896	Glutathione S-transferase sigma class protein	0.19	0.3	0.06	0.32	0.27	0.31	0	0	0	0	0	0	0.120833
PG	CE6	15	19221254	Contactin-5	0.43	0.5	0.42	0.5	0.49	0.5	0.48	0.49	0.44	0.5	0.5	0.48	0.4775
PG	CE7	18	17697950	IgGFc-binding protein-like	0.21	0.18	0.16	0.21	0.08	0.11	0.21	0.12	0	0	0.1	0.11	0.124167
PG	CE5	13	8706747	synaptojanin-1-like	0.5	0.36	0.5	0.44	0.5	0.47	0	0	0	0	0	0	0.230833
TRANSC	CE39	3	28415984	probable E3 ubiquitin-protein ligase HERC4	0.46	0.5	0.47	0.5	0.5	0.44	0.28	0.11	0.07	0	0.12	0.14	0.299167
TRANSC	CE31	3	33568023	RNA helicase	0.49	0.5	0.45	0.46	0.5	0.34	0	0.07	0	0	0.03	0.03	0.239167
TRANSC	CE14	3	4328109	Eukaryotic peptide chain release factor GTP-binding subunit ERF3B	0.41	0.1	0.32	0.25	0.17	0.27	0	0	0	0	0	0	0.126667
PG	CE4	11	5177924	Deleted in lung and esophageal cancer protein 1	0	0	0.03	0.03	0.08	0	0	0	0	0	0	0	0.0116667
TRANSC	CE15	5	29151780	Hexosyltransferase	0.23	0.23	0.22	0.38	0.34	0.33	0.17	0	0	0	0.03	0.1	0.169167
TRANSC	CE18	6	11581379	26S proteasome non-ATPase regulatory subunit 9-like	0.5	0.47	0.5	0.49	0.5	0.49	0.46	0.17	0.06	0.08	0.31	0.13	0.346667
TRANSC	CE40	6	15595766	Collagen pro alpha-chain	0	0	0	0	0	0	0	0	0	0	0	0	0
TRANSC	CE48	6	28704888	lactadherin-like	0.34	0.3	0.24	0.32	0.38	0.27	0.25	0.15	0.16	0.21	0.23	0.11	0.246667
TRANSC	CE50	7	18666371	core-binding factor subunit beta-like isoform X2	0.44	0.49	0.44	0.35	0.44	0.46	0.5	0.34	0.49	0.45	0.42	0.41	0.435833
TRANSC	CE33	8	19538893	Sulfotransferase family cytosolic 1B member 1	0.5	0.49	0.5	0.5	0.5	0.5	0.29	0.42	0.31	0.28	0.34	0.24	0.405833
TRANSC	CE42	8	31342192	Sodium/glucose cotransporter 4	0.44	0.4	0.49	0.48	0.49	0.5	0.24	0	0.04	0.12	0.12	0	0.276667
TRANSC	CE26	9	34714048	cyclic AMP-responsive element-binding protein 3-like protein 3 isoform X2	0.46	0.44	0.4	0.42	0.49	0.42	0.3	0.45	0.32	0.34	0.2	0.25	0.374167
average					0.322	0.31111	0.30667	0.324	0.31067	0.30689	0.25622	0.214	0.20311	0.19911	0.23489	0.21578	0.267038

## Sheet: Ho
SNP selection strategy	SNP ID	Chr	Position	Annotation closest gene	L	LS1	LS2	LA1	LA2	LA3	N	NS1	NS2	NS3	NA1	NA2	Average
TRANSC	CE46	1	18985767	cyclic nucleotide-binding domain-containing protein 2-like	0.15	0.22	0.06	0.13	0.15	0.21	0	0	0	0	0	0	0.0766667
TRANSC	CE28	1	25594873	Kazal-like domain-containing protein	0.15	0.12	0.14	0.13	0.18	0.18	0	0	0.04	0	0	0	0.0783333
TRANSC	CE20	1	39526950	2-aminoethylphosphonate--pyruvate transaminase	0.09	0.04	0	0	0.06	0	0.04	0.07	0.04	0.05	0.12	0.07	0.0483333
TRANSC	CE38	10	30619312	monoacylglycerol lipase ABHD6-like	0	0	0	0	0	0	0	0	0	0	0	0	0
TRANSC	CE51	10	37612300	proton myo-inositol cotransporter-like isoform X1	0.3	0.15	0.26	0.17	0.18	0.12	0.23	0.04	0.03	0	0	0	0.123333
TRANSC	CE53	11	2619576	Metalloendopeptidase	0.21	0	0	0.07	0.06	0.06	0	0	0	0	0	0	0.0333333
PG	CE11	11	30895196	<250kb from gene: Beta-N-acetylhexosaminidase	0.26	0.27	0.2	0.37	0.38	0.41	0.13	0	0	0	0.03	0.03	0.173333
PG	CE45	5	16875429	HMG box-containing protein C19G7.04-like	0.21	0.1	0.09	0.1	0.12	0.12	0.03	0.07	0	0	0.1	0.03	0.0808333
PG	CE9	12	28518329	<250kb from gene: Poly [ADP-ribose] polymerase	0.52	0.39	0.54	0.53	0.71	0.53	0.26	0.19	0.07	0.08	0.24	0.14	0.35
TRANSC	CE27	13	24547378	3-ketoacyl-CoA thiolase, mitochondrial	0.26	0.08	0.24	0.3	0.19	0.16	0.16	0.17	0.11	0.19	0.17	0.22	0.1875
TRANSC	CE54	13	2926422	CDGSH iron-sulfur domain-containing protein 3, mitochondrial	0.12	0.1	0.09	0.1	0.18	0.12	0.24	0.27	0.38	0.32	0.17	0.24	0.194167
PG	CE10	8	22273380	<250kb from gene: F-box only protein 21-like	0.33	0.3	0.34	0.27	0.44	0.41	0.26	0.18	0.27	0.24	0.32	0.31	0.305833
TRANSC	CE49	14	17636263	Peptidylglycine monooxygenase	0.48	0.38	0.49	0.37	0.41	0.44	0.58	0.44	0.77	0.56	0.55	0.5	0.4975
TRANSC	CE36	14	33337974	sodium- and chloride-dependent glycine transporter 1-like	0.26	0.12	0.34	0.2	0.18	0.24	0.06	0.07	0	0.04	0.13	0.12	0.146667
PG	CE2	14	24563619	Receptor protein-tyrosine kinase	0.73	0.65	0.56	0.6	0.9	0.61	0.37	0.7	0.41	0.44	0.23	0.3	0.541667
TRANSC	CE13	15	30613820	Golgin subfamily A member 2	0.03	0	0.03	0.03	0.06	0	0	0	0	0	0	0	0.0125
TRANSC	CE37	15	8876009	Microsomal glutathione S-transferase	0.59	0.53	0.34	0.57	0.41	0.41	0.3	0.47	0.53	0.32	0.4	0.38	0.4375
TRANSC	CE34	16	14033842	NFX1-type zinc finger-containing protein 1-like	0.3	0.12	0.11	0.3	0.18	0.24	0.52	0.58	0.59	0.76	0.54	0.61	0.404167
TRANSC	CE16	16	19735623	thymidylate kinase-like	0.18	0.32	0.31	0.3	0.52	0.35	0.13	0.04	0.1	0.08	0.17	0.07	0.214167
TRANSC	CE30	16	3928743	Tumor necrosis factor ligand superfamily member 10	0.03	0.04	0.06	0	0	0.03	0	0	0	0	0.03	0.03	0.0183333
TRANSC	CE12	18	16983304	Cysteine dioxygenase	0.52	0.48	0.49	0.53	0.55	0.59	0.35	0.59	0.38	0.33	0.43	0.28	0.46
TRANSC	CE23	18	20951750	Cathepsin L	0	0.15	0	0	0	0	0.03	0.14	0.03	0.04	0.07	0.15	0.0508333
TRANSC	CE44	19	13393947	Nuclear receptor subfamily 4 group A member 2 (Fragment)	0.48	0.61	0.37	0.5	0.44	0.71	0.55	0.52	0.66	0.6	0.45	0.58	0.539167
TRANSC	CE25	2	24806853	Serine palmitoyltransferase-1	0.16	0.27	0.31	0.2	0.2	0.09	0.15	0.3	0.14	0.28	0.3	0.35	0.229167
TRANSC	CE22	2	31820629	LOW QUALITY PROTEIN: uncharacterized protein LOC111119482	0	0	0	0	0	0	0	0	0	0	0	0	0
TRANSC	CE35	2	38523750	Regulator of chromosome condensation	0	0	0	0	0	0	0	0	0	0	0	0	0
TRANSC	CE52	2	5582531	cholesterol 25-hydroxylase-like	0.18	0.32	0.11	0.2	0.21	0.35	0.21	0.12	0.07	0	0.07	0.16	0.166667
PG	CE8	3	10407569	<250kb from gene: 3'-phosphoadenosine-5'-phosphosulfate synthase	0	0	0.03	0.03	0.03	0	0	0	0	0	0	0	0.0075
PG	CE3	13	11945836	Oxysterol-binding protein	0	0	0	0	0	0	0	0	0	0	0	0	0
PG	CE1	10	15677896	Glutathione S-transferase sigma class protein	0.06	0.11	0.12	0.11	0.15	0.16	0.14	0	0.04	0.12	0.12	0	0.0941667
PG	CE6	15	19221254	Contactin-5	0.59	0.6	0.46	0.3	0.71	0.62	0.56	0.8	0.83	0.84	0.63	0.62	0.63
PG	CE7	18	17697950	IgGFc-binding protein-like	0.35	0.27	0.37	0.37	0.35	0.44	0.45	0.37	0.43	0.56	0.37	0.5	0.4025
PG	CE5	13	8706747	synaptojanin-1-like	0.39	0.6	0.46	0.7	0.44	0.44	0.55	0.23	0.52	0.32	0.4	0.45	0.458333
TRANSC	CE39	3	28415984	probable E3 ubiquitin-protein ligase HERC4	0.15	0.17	0.17	0.2	0.26	0.21	0.12	0.03	0.1	0.08	0.2	0.06	0.145833
TRANSC	CE31	3	33568023	RNA helicase	0	0	0	0.04	0	0	0	0	0	0	0	0	0.00333333
TRANSC	CE14	3	4328109	Eukaryotic peptide chain release factor GTP-binding subunit ERF3B	0.05	0	0.07	0.21	0.25	0.23	0	0	0	0	0	0	0.0675
PG	CE4	11	5177924	Deleted in lung and esophageal cancer protein 1	0.17	0.06	0.09	0.03	0.13	0.13	0.1	0	0	0.14	0.09	0.12	0.0883333
TRANSC	CE15	5	29151780	Hexosyltransferase	0.12	0.37	0.2	0.2	0.03	0.26	0.06	0	0	0	0	0	0.103333
TRANSC	CE18	6	11581379	26S proteasome non-ATPase regulatory subunit 9-like	0.12	0.11	0.17	0.07	0.21	0.24	0.17	0	0.17	0.08	0.17	0.13	0.136667
TRANSC	CE40	6	15595766	Collagen pro alpha-chain	0.21	0.13	0.2	0.23	0.26	0.18	0.09	0.03	0.03	0.04	0.03	0.06	0.124167
TRANSC	CE48	6	28704888	lactadherin-like	0.38	0.43	0.29	0.7	0.56	0.53	0.21	0.07	0.13	0.12	0.1	0.12	0.303333
TRANSC	CE50	7	18666371	core-binding factor subunit beta-like isoform X2	0.21	0.37	0.35	0.47	0.44	0.59	0.33	0.42	0.24	0.54	0.43	0.42	0.400833
TRANSC	CE33	8	19538893	Sulfotransferase family cytosolic 1B member 1	0.24	0.2	0.11	0.23	0.09	0.12	0.24	0.13	0	0	0.1	0.12	0.131667
TRANSC	CE42	8	31342192	Sodium/glucose cotransporter 4	0.18	0.23	0.29	0.23	0.18	0.29	0.16	0.04	0.07	0.08	0.18	0.07	0.166667
TRANSC	CE26	9	34714048	cyclic AMP-responsive element-binding protein 3-like protein 3 isoform X2	0.12	0.03	0.14	0.1	0.06	0.09	0	0	0	0	0	0	0.045
average					0.219556	0.209778	0.2	0.226444	0.241333	0.242444	0.172889	0.157333	0.159556	0.161111	0.163111	0.160889	0.19287

## Sheet: FIS
SNP selection strategy	SNP ID	Chr	Position	Annotation closest gene	L	LS1	LS2	LA1	LA2	LA3	N	NS1	NS2	NS3	NA1	NA2
TRANSC	CE46	1	18985767	cyclic nucleotide-binding domain-containing protein 2-like	0.2121	-0.2054	0.0667	-0.4141	0.0981	0.1107	-0.1153	0.4254	-0.2482	-0.1905	0.0476	-0.096
TRANSC	CE28	1	25594873	Kazal-like domain-containing protein	-0.2879	-0.2	0.3	-0.1657	-0.0578	0.1765	0.2826	-0.1932	-0.1111	0.3333	0.1855	0.2293
TRANSC	CE20	1	39526950	2-aminoethylphosphonate--pyruvate transaminase	0.4333	-0.0526	0.3538	-0.0526	0.1466	-0.0625	0.2747	0.4643	0.2414	0.3333	0.6475	0.4625
TRANSC	CE38	10	30619312	monoacylglycerol lipase ABHD6-like	NA	NA	NA	NA	NA	NA	NA	NA	NA	NA	NA	NA
TRANSC	CE51	10	37612300	proton myo-inositol cotransporter-like isoform X1	0.6374	0.0357	-0.1111	0.4886	0.8719	0.3426	0.875	1	1	1	1	1
TRANSC	CE53	11	2619576	Metalloendopeptidase	0.57	0.7333	0.6	0.5286	0.4087	0.6458	0.8221	0.9179	0.9168	0.9109	0.9314	0.869
PG	CE11	11	30895196	<250kb from gene: Beta-N-acetylhexosaminidase	0.6121	0.8645	1	1	0.4687	1	0.9089	0.7545	0.7804	0.6423	0.7378	0.7565
PG	CE45	5	16875429	HMG box-containing protein C19G7.04-like	0.2273	0.2547	0.1582	-0.0802	0.0192	-0.1765	0.0341	0.2244	-0.067	-0.1667	0.2659	-0.0221
PG	CE9	12	28518329	<250kb from gene: Poly [ADP-ribose] polymerase	0.2667	-0.0175	0.2063	-0.0526	0.4687	0.5222	NA	NA	NA	NA	NA	NA
TRANSC	CE27	13	24547378	3-ketoacyl-CoA thiolase, mitochondrial	0.6508	1	0.6508	0.8693	0.4687	1	NA	NA	NA	NA	NA	NA
TRANSC	CE54	13	2926422	CDGSH iron-sulfur domain-containing protein 3, mitochondrial	-0.2364	-0.2766	-0.1667	-0.5385	-0.3878	-0.36	-0.1186	-0.037	-0.0714	-0.0638	-0.0526	-0.0645
PG	CE10	8	22273380	<250kb from gene: F-box only protein 21-like	-0.082	-0.0612	-0.0769	-0.0714	-0.0968	-0.1	NA	NA	-0.0182	NA	NA	NA
TRANSC	CE49	14	17636263	Peptidylglycine monooxygenase	NA	NA	NA	-0.0182	1	NA	NA	NA	NA	NA	NA	NA
TRANSC	CE36	14	33337974	sodium- and chloride-dependent glycine transporter 1-like	0.6847	0.4444	0.3524	0.55	0.4886	0.8234	0.5723	0.2613	0.6778	0.4364	0.3939	0.2714
PG	CE2	14	24563619	Receptor protein-tyrosine kinase	0.4833	0.7045	0.5147	0.3993	0.5303	0.198	0.6206	0.6571	0.7662	0.6182	0.6462	0.5054
TRANSC	CE13	15	30613820	Golgin subfamily A member 2	-0.1786	0.2464	0.0293	-0.0909	0.2966	0.4333	-0.1273	-0.0196	-0.0169	NA	NA	NA
TRANSC	CE37	15	8876009	Microsomal glutathione S-transferase	NA	NA	NA	NA	NA	NA	NA	NA	NA	NA	NA	NA
TRANSC	CE34	16	14033842	NFX1-type zinc finger-containing protein 1-like	NA	0.2464	NA	NA	NA	NA	-0.0175	-0.0769	-0.0175	-0.0222	0.463	0.2464
TRANSC	CE16	16	19735623	thymidylate kinase-like	0.1036	0.666	-0.0448	0.3455	-0.0645	-0.0625	0.8719	0.7115	NA	NA	0.3455	0.9049
TRANSC	CE30	16	3928743	Tumor necrosis factor ligand superfamily member 10	0.6192	0.3497	0.3156	0.3939	-0.0457	0.2273	-0.0714	-0.0189	-0.0545	-0.0417	-0.0943	-0.037
TRANSC	CE12	18	16983304	Cysteine dioxygenase	NA	NA	NA	NA	NA	NA	NA	NA	NA	NA	NA	NA
TRANSC	CE23	18	20951750	Cathepsin L	-0.0909	0.2267	-0.0008	0.2244	0.1282	0.1107	-0.4091	-0.2857	-0.6216	-0.3889	-0.381	-0.225
TRANSC	CE44	19	13393947	Nuclear receptor subfamily 4 group A member 2 (Fragment)	-0.193	-0.2054	0.0667	0.3407	-0.4118	-0.2364	-0.1424	-0.629	-0.7059	-0.7241	-0.3919	-0.4468
TRANSC	CE25	2	24806853	Serine palmitoyltransferase-1	0.4087	0.7604	0.3092	0.5694	0.6357	0.4848	0.8333	0.71	1	0.6454	0.7	0.4286
TRANSC	CE22	2	31820629	LOW QUALITY PROTEIN: uncharacterized protein LOC111119482	0.3309	0.4066	0.3137	0.4643	0.1107	0.1649	0.479	0.619	0.4643	0.5	0.3143	0.3763
TRANSC	CE35	2	38523750	Regulator of chromosome condensation	0.0075	-0.2284	0.2347	-0.0101	0.0786	-0.4316	-0.1014	-0.2434	-0.4872	-0.4286	-0.0818	-0.2682
TRANSC	CE52	2	5582531	cholesterol 25-hydroxylase-like	0.7381	0.7564	0.6546	0.8611	0.5572	0.5228	0.6475	1	0.6535	0.8333	0.5839	0.7395
PG	CE8	3	10407569	<250kb from gene: 3'-phosphoadenosine-5'-phosphosulfate synthase	0.15	0.1136	0.1071	0.085	0.15	-0.0119	0.6607	0.7778	0.4643	-0.0417	0.3381	-0.0345
PG	CE3	13	11945836	Oxysterol-binding protein	0.3797	0.7378	0.7464	0.3407	0.575	0.4848	-0.042	-0.1982	-0.178	-0.5298	-0.0839	-0.2284
PG	CE1	10	15677896	Glutathione S-transferase sigma class protein	0.201	0.2636	-0.0294	0.5833	0.4577	0.3343	NA	NA	NA	NA	NA	NA
PG	CE6	15	19221254	Contactin-5	0.5177	0.2582	0.15	0.0625	0.0981	-0.1806	0.3105	0.1424	0.4521	-0.0852	0.1429	0.1286
PG	CE7	18	17697950	IgGFc-binding protein-like	-0.1333	-0.1111	0.2708	-0.1321	-0.0462	-0.0625	-0.1333	-0.0714	NA	NA	-0.0526	-0.0625
PG	CE5	13	8706747	synaptojanin-1-like	0.8997	1	0.8667	0.5088	0.4994	0.5207	NA	NA	NA	NA	NA	NA
TRANSC	CE39	3	28415984	probable E3 ubiquitin-protein ligase HERC4	0.6136	0.3563	0.7552	0.5982	0.585	0.1937	0.2364	-0.0612	-0.0357	NA	0.4643	-0.0847
TRANSC	CE31	3	33568023	RNA helicase	0.9385	0.9259	0.8732	1	1	0.9145	NA	1	NA	NA	-0.0169	-0.0175
TRANSC	CE14	3	4328109	Eukaryotic peptide chain release factor GTP-binding subunit ERF3B	0.475	1	1	0.7065	0.631	0.7615	NA	NA	NA	NA	NA	NA
PG	CE4	11	5177924	Deleted in lung and esophageal cancer protein 1	NA	NA	-0.0145	-0.0169	0.6513	NA	NA	NA	NA	NA	NA	NA
TRANSC	CE15	5	29151780	Hexosyltransferase	-0.1525	-0.1538	0.1075	0.0222	-0.1119	-0.2593	0.2619	NA	NA	NA	-0.0175	0.6485
TRANSC	CE18	6	11581379	26S proteasome non-ATPase regulatory subunit 9-like	-0.0341	0.1619	-0.0893	-0.086	-0.4167	-0.0737	0.4364	-0.102	-0.0345	-0.0417	0.2147	-0.0769
TRANSC	CE40	6	15595766	Collagen pro alpha-chain	NA	NA	NA	NA	NA	NA	NA	NA	NA	NA	NA	NA
TRANSC	CE48	6	28704888	lactadherin-like	0.5723	0.4434	0.3	0.375	0.2941	0.2408	0.531	0.7818	0.3434	0.6212	0.1346	0.4677
TRANSC	CE50	7	18666371	core-binding factor subunit beta-like isoform X2	0.6086	0.8857	0.7874	0.9009	0.7048	0.7182	0.7998	1	1	0.6966	0.7946	0.7189
TRANSC	CE33	8	19538893	Sulfotransferase family cytosolic 1B member 1	-0.0303	0.0049	0.0254	-0.0667	-0.1	-0.198	-0.2157	-0.4211	-0.234	-0.2	-0.2727	-0.16
TRANSC	CE42	8	31342192	Sodium/glucose cotransporter 4	0.8524	0.7231	0.7519	0.7787	0.6994	0.6847	0.4167	NA	-0.0213	-0.0667	-0.0667	NA
TRANSC	CE26	9	34714048	cyclic AMP-responsive element-binding protein 3-like protein 3 isoform X2	-0.5714	-0.4839	-0.3913	-0.4286	-0.8182	-0.4348	-0.2273	-0.5333	-0.2558	-0.2821	-0.1304	-0.1739
overall					0.316	0.3256	0.3463	0.3013	0.2258	0.2112	0.326	0.265	0.2155	0.1887	0.3064	0.2565

## Sheet: FST
SNP selection strategy	SNP ID	Chr	Position	Annotation closest gene	Global	p-value
TRANSC	CE46	1	18985767	cyclic nucleotide-binding domain-containing protein 2-like	0.0299364	0.000744
TRANSC	CE28	1	25594873	Kazal-like domain-containing protein	0.00699091	0.100188
TRANSC	CE20	1	39526950	2-aminoethylphosphonate--pyruvate transaminase	0.161827	0
TRANSC	CE38	10	30619312	monoacylglycerol lipase ABHD6-like	0	monomorphic
TRANSC	CE51	10	37612300	proton myo-inositol cotransporter-like isoform X1	0.0612106	0
TRANSC	CE53	11	2619576	Metalloendopeptidase	0.0287924	0
PG	CE11	11	30895196	<250kb from gene: Beta-N-acetylhexosaminidase	0.0285667	1.4e-05
PG	CE45	5	16875429	HMG box-containing protein C19G7.04-like	0.0890561	0
PG	CE9	12	28518329	<250kb from gene: Poly [ADP-ribose] polymerase	0.0318137	1.4e-05
TRANSC	CE27	13	24547378	3-ketoacyl-CoA thiolase, mitochondrial	0.0229784	3.6e-05
TRANSC	CE54	13	2926422	CDGSH iron-sulfur domain-containing protein 3, mitochondrial	0.0613985	0
PG	CE10	8	22273380	<250kb from gene: F-box only protein 21-like	0.0284714	0.000508
TRANSC	CE49	14	17636263	Peptidylglycine monooxygenase	-0.00379048	0.183084
TRANSC	CE36	14	33337974	sodium- and chloride-dependent glycine transporter 1-like	0.0108061	0.009862
PG	CE2	14	24563619	Receptor protein-tyrosine kinase	0.0687682	0
TRANSC	CE13	15	30613820	Golgin subfamily A member 2	0.0436619	0
TRANSC	CE37	15	8876009	Microsomal glutathione S-transferase	0	monomorphic
TRANSC	CE34	16	14033842	NFX1-type zinc finger-containing protein 1-like	0.0348536	2.2e-05
TRANSC	CE16	16	19735623	thymidylate kinase-like	0.0276985	3.8e-05
TRANSC	CE30	16	3928743	Tumor necrosis factor ligand superfamily member 10	0.165662	0
TRANSC	CE12	18	16983304	Cysteine dioxygenase	0	monomorphic
TRANSC	CE23	18	20951750	Cathepsin L	0.0088803	0.142468
TRANSC	CE44	19	13393947	Nuclear receptor subfamily 4 group A member 2 (Fragment)	0.0260515	0.00492
TRANSC	CE25	2	24806853	Serine palmitoyltransferase-1	0.0729151	0
TRANSC	CE22	2	31820629	LOW QUALITY PROTEIN: uncharacterized protein LOC111119482	-0.00465	0.374634
TRANSC	CE35	2	38523750	Regulator of chromosome condensation	0.0446773	2.2e-05
TRANSC	CE52	2	5582531	cholesterol 25-hydroxylase-like	0.00914394	0.009844
PG	CE8	3	10407569	<250kb from gene: 3'-phosphoadenosine-5'-phosphosulfate synthase	0.0301106	0.000248
PG	CE3	13	11945836	Oxysterol-binding protein	0.0189909	0.005512
PG	CE1	10	15677896	Glutathione S-transferase sigma class protein	0.0915157	0
PG	CE6	15	19221254	Contactin-5	0.0197924	0.003806
PG	CE7	18	17697950	IgGFc-binding protein-like	0.0160615	0.020102
PG	CE5	13	8706747	synaptojanin-1-like	0.265259	0
TRANSC	CE39	3	28415984	probable E3 ubiquitin-protein ligase HERC4	0.193974	0
TRANSC	CE31	3	33568023	RNA helicase	0.199548	0
TRANSC	CE14	3	4328109	Eukaryotic peptide chain release factor GTP-binding subunit ERF3B	0.0793902	0
PG	CE4	11	5177924	Deleted in lung and esophageal cancer protein 1	0.00217667	0.09026
TRANSC	CE15	5	29151780	Hexosyltransferase	0.0682143	0
TRANSC	CE18	6	11581379	26S proteasome non-ATPase regulatory subunit 9-like	0.137794	0
TRANSC	CE40	6	15595766	Collagen pro alpha-chain	0	monomorphic
TRANSC	CE48	6	28704888	lactadherin-like	0.00257576	0.070612
TRANSC	CE50	7	18666371	core-binding factor subunit beta-like isoform X2	0.0218348	0
TRANSC	CE33	8	19538893	Sulfotransferase family cytosolic 1B member 1	0.0984379	0
TRANSC	CE42	8	31342192	Sodium/glucose cotransporter 4	0.242555	0
TRANSC	CE26	9	34714048	cyclic AMP-responsive element-binding protein 3-like protein 3 isoform X2	0.0360167	0.001632
