# Supplementary material for: A common garden experiment supports a genetic component underlying the increased resilience of common cockle (Cerastoderma edule) to the parasite Marteilia cochillia
Source: Evol Appl. 2023 Oct 17;16(11):1789–804. doi: 10.1111/eva.13601 (PMC10681494; doi:10.1111/eva.13601)
Supplement: Supplementary file 10 — Table S4. [file EVA-16-1789-s008.xlsx]

## Sheet: Hoja1
Table S4: Genetic diversity for the 45 SNPs of Cerastoderma edule associated with resilience to marteiliosis in the common garden experiment from early to late grow-out phases in Ría de Arousa. Sample codes as from Table 1.
Shelfish bed	Origin		Sampling time
Ariño		Genetic diversity	T0-Nov	T1-Jan	T2-March	T3-April	T4-May
	Lombos do Ulla		L	LA1	LA2	LA3
		Ar	1.838	1.865	1.863	1.819
		He	0.322	0.324	0.311	0.307
		Ho	0.22	0.226	0.241	0.242
		FIS	0.316	0.301	0.226	0.211
	Noia		N	NA1	NA2
		Ar	1.696	1.674	1.658
		He	0.256	0.235	0.216
		Ho	0.173	0.163	0.161
		FIS	0.326	0.306	0.257
Sarrido	Lombos do Ulla		L	LS1			LS2
		Ar	1.838	1.838			1.84
		He	0.322	0.311			0.307
		Ho	0.22	0.21			0.2
		FIS	0.316	0.326			0.346
	Noia		N	NS1	NS2	NS3
		Ar	1.696	1.65	1.61	1.575
		He	0.256	0.214	0.203	0.199
		Ho	0.173	0.157	0.16	0.161
		FIS	0.326	0.265	0.216	0.189
*Sampling codes: after (raft breeding) the following letters refer to the stock, Lombos do Ulla (L) or Noia (N); the sampling site, Sarrido (S) or Ariño (V) or the raft (no number).
