# Supplementary material for: A common garden experiment supports a genetic component underlying the increased resilience of common cockle (Cerastoderma edule) to the parasite Marteilia cochillia
Source: Evol Appl. 2023 Oct 17;16(11):1789–804. doi: 10.1111/eva.13601 (PMC10681494; doi:10.1111/eva.13601)
Supplement: Supplementary file 11 — Table S5. [file EVA-16-1789-s002.xlsx]

## Sheet: Hoja1
Table S5: AMOVA partition for the different hierarchical scenarios performed with the whole 45 SNP dataset on Cerastoderma edule in the common garden experiment: A) all samples structured by stock; B) and C) Lombos do Ulla (affected) and Noia (naïve) stocks, respectively.
A)
45 SNPs	Source of variation	d.f.	Sum of squares	Variance component	Percentage variation
	Among groups	1	152.38	0.379	8.28
	Within groups	10	85.02	0.069	1.51
	Within populations	748	3088.54	4.129	90.21
	Total	759	3325.94	4.577
	Fixation index		P-value
	FST	0.098	0
	FSC	0.016	0
	FCT	0.083	0.002
B)
45 SNPs (Lombos do Ulla)	Source of variation	d.f	Sum of Squares	Variance component	Percentage variation
	Among populations	5	34.79	0.034	0.71
	Within populations	388	1841.13	4.745	99.29
	Total	393	1875.92	4.779
	Fixation Index		P-value
	FST	0.007	0.126
C)
45 SNPs (Noia)	Source of variation	d.f	Sum of Squares	Variance component	Percentage variation
	Among populations	5	50.235	0.108	3.03
	Within populations	360	1247.41	3.465	96.67
	Total	365	1297.65	3.573
	Fixation Index		P-value
	FST	0.03	0
