# Supplementary material for: A common garden experiment supports a genetic component underlying the increased resilience of common cockle (Cerastoderma edule) to the parasite Marteilia cochillia
Source: Evol Appl. 2023 Oct 17;16(11):1789–804. doi: 10.1111/eva.13601 (PMC10681494; doi:10.1111/eva.13601)
Supplement: Supplementary file 12 — Table S6. [file EVA-16-1789-s009.xlsx]

## Sheet: Table S6
Table S6: Pairwise FST values between all samples analyzed by stock (L: Lombos do Ulla; N: Noia) and shellfish bed (S: Sarrido; A: Ariño) for the whole 45 SNP dataset in the common-garden experiment carried out in Cerastoderma edule. Below and above the diagonal are represented the FST and p-values, respectively; in bold type p-values < 0.05.
	L	LS1	LS2	LA1	LA2	LA3	N	NS1	NS2	NS3	NA1	NA2
L		0.2835	0.999	0.6931	0.3833	0.0086	0	0	0	0	0	0
LS1	0.00613481		0.0614	0.6819	0.3914	0.0979	0	0	0	0	0	0
LS2	-0.00934308	0.0121941		0.4459	0.076	0.0317	0	0	0	0	0	0
LA1	-0.00173367	-0.00299751	0.000813759		0.2739	0.0893	0	0	0	0	0	0
LA2	0.00142005	0.0018643	0.00748026	0.00297109		0.0031	0	0	0	0	0	0
LA3	0.0271394	0.00836964	0.0218009	0.0185338	0.0239812		0	0	0	0	0	0
N	0.0818971	0.0755794	0.078161	0.0777659	0.105196	0.0866055		0	0.0001	0	0.0125	0.0001
NS1	0.124644	0.131293	0.114244	0.123457	0.148374	0.146464	0.0475059		0.0152	0.1077	0.0351	0.045
NS2	0.143445	0.162384	0.134708	0.148576	0.180868	0.163533	0.0513037	0.0184247		0.9445	0.0016	0.0159
NS3	0.146116	0.161526	0.139995	0.150386	0.182239	0.161886	0.0592653	0.0099185	-0.00658724		0.1034	0.0919
NA1	0.105625	0.107563	0.0969885	0.102567	0.138879	0.122152	0.0126768	0.0147224	0.024455	0.015342		0.3045
NA2	0.127577	0.122274	0.118414	0.121341	0.154351	0.129457	0.0294365	0.0117229	0.0231162	0.0109739	0.00403796
